# Supplementary material for: Optimizing UK biobank cloud-based research analysis platform to fine-map coronary artery disease loci in whole genome sequencing data
Source: Sci Rep. 2025 Mar 25;15:10335. doi: 10.1038/s41598-025-95286-2 (PMC11937306; doi:10.1038/s41598-025-95286-2)
Supplement: Supplementary file 1 — Supplementary Material 1 [file 41598_2025_95286_MOESM1_ESM.xlsx]

## Sheet: STable 1
Supplementary Table S1. Number of Non-Empty pVCFs per Chromosome. Due to the UK Biobank whole genome sequencing data being batched by chromosome then region, depending on the level of annotation, some VCFs were empty with no variants called. This table lists the number of non-empty pVCFs and the total sizes per chromosome for chromosomes 1-22 and X.
Chromosome	Number of Non-Empty pVCFs	Total Size (TB)
1	11577	117.287
2	12025	127.033
3	9909	104.731
4	9496	101.114
5	8955	94.4182
6	8508	88.6193
7	7956	84.0263
8	7243	80.1598
9	6106	65.1413
10	6671	70.0789
11	6731	70.8786
12	6661	68.7655
13	4905	50.7085
14	4431	46.9015
15	4238	43.4745
16	4089	47.1574
17	4154	41.773
18	4009	39.8893
19	2791	31.4463
20	3208	32.9691
21	1867	19.7378
22	1874	20.384
X	7803	62.9997
Total	145207	1509.69
Average	6313.35	65.6389

## Sheet: STable 2
Supplementary Table S2. Results from Logistic Regression on Chromosome 9 in Coronary Artery Disease Cohort from UK Biobank (n = 50,812). PLINK2 was used to build the model with age, sex, BMI, and PCs 1-10 as covariates. Genome-wide significance threshold was 5e-8. Annovar was used to annotate SNV rsIDs (avsnp 150) , Gene/Gene Function (UCSC's RefSeq Database), GWAS Catalog associations (keeping o…
CHROM	POS	ID	REF	ALT	ALT AF	OR	LOG(OR)_SE	Z_STAT	P	GENE	GENE FUNCTION	GWAS CATALOG
9	22096056	rs10757274	A	G	0.502431	0.850174	0.0162766	-9.97225	2.01601e-23	CDKN2B-AS1	ncRNA_intronic	Name=Medication use (salicylic acid and derivatives),Abdominal aortic aneurysm,Medication use (vasodilators used in cardiac diseases),Coronary artery disease,Stable angina pectoris,Medication use (antithrombotic agents),Angina pectoris,Coronary heart disease,Unstable angina pectoris
9	22102166	rs7859727	C	T	0.502234	0.85035	0.0162674	-9.96513	2.16588e-23	CDKN2B-AS1	ncRNA_intronic	Name=Healthspan,Aging traits (healthspan, parental lifespan or longevity) (multivariate analysis),Heart failure,Ischemic stroke or plasminogen activator inhibitor 1 levels (pleiotropy),Ischemic stroke,Endometriosis or asthma (pleiotropy),Ischemic stroke or factor VII levels (pleiotropy),Ischemic stroke or tissue plasminogen activator levels (pleiotropy),Stroke,Coronary artery disease
9	22092925	rs10811654	A	G	0.502431	0.850831	0.0162745	-9.92613	3.20468e-23	CDKN2B-AS1	ncRNA_intronic	Name=Unstable angina pectoris,Colorectal cancer,Coronary artery disease,Medication use (salicylic acid and derivatives)
9	22090937	rs9644862	T	G	0.509948	0.851797	0.0162605	-9.86481	5.91442e-23	CDKN2B-AS1	ncRNA_intronic	Name=Carotid plaque burden
9	22103342	rs1537373	T	G	0.510322	0.851843	0.0162569	-9.86366	5.98308e-23	CDKN2B-AS1	ncRNA_intronic	Name=Low density lipoprotein cholesterol levels,Endometriosis or asthma (pleiotropy),Coronary artery calcification,Asthma and cardiovascular disease,Coronary artery disease,Intracranial aneurysm
9	22090936	rs9644861	C	T	0.509801	0.851845	0.0162622	-9.86033	6.18471e-23	CDKN2B-AS1	ncRNA_intronic	Name=Diastolic blood pressure,Cataracts
9	22092258	rs2210538	G	A	0.509742	0.851931	0.0162668	-9.85136	6.76245e-23	CDKN2B-AS1	ncRNA_intronic	.
9	22091070	rs10811653	C	T	0.509299	0.852124	0.0162664	-9.83765	7.75037e-23	CDKN2B-AS1	ncRNA_intronic	Name=Coronary artery disease
9	22099569	rs1537371	C	A	0.511139	0.852199	0.0162605	-9.83583	7.89136e-23	CDKN2B-AS1	ncRNA_intronic	Name=Endometriosis or asthma (pleiotropy),Asthma and cardiovascular disease,Angina pectoris,Medication use (HMG CoA reductase inhibitors),Coronary artery disease
9	22091925	rs7866503	G	T	0.509634	0.852215	0.0162663	-9.83121	8.26203e-23	CDKN2B-AS1	ncRNA_intronic	Name=Intracranial, abdominal aortic or thoracic aortic aneurysm (pleiotropy),Coronary artery disease
9	22098575	rs4977574	A	G	0.499744	1.1743	0.0163586	9.82171	9.07924e-23	CDKN2B-AS1	ncRNA_intronic	Name=Asthma and cardiovascular disease,Coronary heart disease,Cerebral aneurysm,Coronary artery disease,Myocardial infarction,Myocardial infarction (early onset),Intracranial aneurysm
9	22100177	rs1556516	G	C	0.511641	0.852494	0.0162591	-9.81532	9.67291e-23	CDKN2B-AS1	ncRNA_intronic	Name=Parental lifespan,Sporadic vestibular schwannoma,Coronary artery disease,Parental longevity (combined parental age at death),Parental longevity (father's attained age),Parental longevity (father's age at death),Heart failure,Parental longevity (combined parental attained age, Martingale residuals)
9	22103814	rs1333042	A	G	0.511503	0.85278	0.0162605	-9.79391	1.1958e-22	CDKN2B-AS1	ncRNA_intronic	Name=Coronary artery disease,Parental longevity (mother's age at death or mother's attained age),Asthma and cardiovascular disease,Endometriosis or asthma (pleiotropy),Parental longevity (father's age at death),Parental longevity (both parents in top 10%),Medication use for hyperlipidemia (number of purchases),Coronary heart disease
9	22088261	rs10757272	C	T	0.499784	1.17122	0.0162678	9.71511	2.59956e-22	CDKN2B-AS1	ncRNA_intronic	Name=Medication use (agents acting on the renin-angiotensin system),Intracranial aneurysm,Medication use (calcium channel blockers),Peripheral artery disease in ever smokers,Coronary artery disease,Endometriosis,Asthma and cardiovascular disease,Endometriosis or asthma (pleiotropy),Medication use (beta blocking agents)
9	22090522	rs9644859	G	A	0.505835	0.855531	0.0161559	-9.65792	4.55027e-22	CDKN2B-AS1	ncRNA_intronic	Name=Coronary artery disease
9	22088091	rs10738606	A	T	0.501112	0.855531	0.0162627	-9.59453	8.42997e-22	CDKN2B-AS1	ncRNA_intronic	Name=Subarachnoid hemorrhage,Coronary artery disease
9	22088095	rs10738607	A	G	0.501112	0.855531	0.0162627	-9.59453	8.42997e-22	CDKN2B-AS1	ncRNA_intronic	Name=Total cholesterol levels,Myocardial infarction,Coronary artery disease,Asthma and cardiovascular disease,Endometriosis or asthma (pleiotropy)
9	22112600	rs10511701	T	C	0.52092	0.856961	0.0162809	-9.48124	2.51275e-21	CDKN2B-AS1	ncRNA_intronic	Name=Coronary artery disease,Endometriosis or asthma (pleiotropy),Asthma and cardiovascular disease
9	22124141	rs7857118	A	T	0.521304	0.856993	0.0162798	-9.47954	2.55403e-21	CDKN2B-AS1;DMRTA1	intergenic	.
9	22124745	rs4977575	C	G	0.505186	0.857148	0.016281	-9.46774	2.85956e-21	CDKN2B-AS1;DMRTA1	intergenic	Name=Coronary artery disease,Abdominal aortic aneurysm,Pulse pressure,Subarachnoid hemorrhage,Coronary artery calcification,Aortic aneurysm
9	22085599	rs1970112	T	C	0.488005	1.16663	0.0163054	9.45219	3.31811e-21	CDKN2B-AS1	ncRNA_intronic	Name=Coronary artery disease in type 1 diabetes
9	22125348	rs1333048	A	C	0.512458	0.857475	0.0162752	-9.4477	3.46358e-21	CDKN2B-AS1;DMRTA1	intergenic	Name=Coronary artery disease,Asthma and cardiovascular disease,Age-related diseases and mortality
9	22124124	rs1333046	T	A	0.512172	0.857569	0.0162678	-9.44521	3.5468e-21	CDKN2B-AS1;DMRTA1	intergenic	Name=Coronary artery disease
9	22084311	rs1537370	C	T	0.493505	1.16636	0.016297	9.44285	3.6277e-21	CDKN2B-AS1	ncRNA_intronic	Name=Coronary artery disease or plasminogen activator inhibitor 1 levels (pleiotropy),Coronary artery calcification,Endometriosis or asthma (pleiotropy),Coronary artery disease or tissue plasminogen activator levels (pleiotropy),Coronary artery disease
9	22125504	rs1333049	G	C	0.4963	1.16615	0.0162815	9.44079	3.69972e-21	CDKN2B-AS1;DMRTA1	intergenic	Name=Coronary artery disease or large artery stroke,Coronary artery disease,Coronary artery disease or ischemic stroke,Coronary artery disease in individuals without type 2 diabetes,Coronary artery calcification,Coronary heart disease,Age-related diseases, mortality and associated endophenotypes
9	22112428	rs7341791	A	G	0.528596	0.857622	0.0162829	-9.4327	3.99671e-21	CDKN2B-AS1	ncRNA_intronic	Name=Coronary artery disease
9	22124631	rs10757279	A	G	0.495887	1.16599	0.0162853	9.43003	4.09976e-21	CDKN2B-AS1;DMRTA1	intergenic	Name=Coronary artery disease,Coronary vascular plaque
9	22081398	rs10116277	G	T	0.494047	1.16597	0.0162946	9.42344	4.36543e-21	CDKN2B-AS1	ncRNA_intronic	.
9	22081851	rs6475606	C	T	0.494096	1.1659	0.0162969	9.41868	4.56793e-21	CDKN2B-AS1	ncRNA_intronic	Name=Intracranial aneurysm,Apolipoprotein B levels,LDL cholesterol levels,Endometriosis or asthma (pleiotropy),LDL cholesterol
9	22112242	rs7341786	A	C	0.528399	0.858173	0.0162811	-9.39432	5.75896e-21	CDKN2B-AS1	ncRNA_intronic	Name=Coronary artery disease,Endometriosis or asthma (pleiotropy),Asthma and cardiovascular disease
9	22115027	rs2383206	A	G	0.524689	0.858227	0.0162809	-9.39057	5.96762e-21	CDKN2B-AS1	ncRNA_intronic	Name=Coronary artery disease,Asthma and cardiovascular disease,Fibromuscular dysplasia
9	22090302	rs10757273	C	A	0.460846	1.16529	0.0163219	9.37229	7.09752e-21	CDKN2B-AS1	ncRNA_intronic	Name=Total cholesterol levels,Low density lipoprotein cholesterol levels,Non-HDL cholesterol levels
9	22116221	rs1537376	T	C	0.524886	0.8585	0.0162803	-9.37135	7.16124e-21	CDKN2B-AS1	ncRNA_intronic	Name=Coronary artery disease
9	22115287	rs944797	T	C	0.524699	0.85881	0.0162806	-9.34898	8.84988e-21	CDKN2B-AS1	ncRNA_intronic	Name=Coronary heart disease,Asthma and cardiovascular disease,Coronary artery disease
9	22114470	rs10733376	G	C	0.525978	0.859938	0.0162779	-9.2699	1.86317e-20	CDKN2B-AS1	ncRNA_intronic	Name=Coronary artery disease,Intracranial aneurysm
9	22123767	rs10738610	A	C	0.509191	0.860545	0.0162081	-9.26636	1.92608e-20	CDKN2B-AS1;DMRTA1	intergenic	Name=Coronary artery disease,Asthma and cardiovascular disease
9	22116047	rs1537374	A	G	0.526116	0.859982	0.0162816	-9.2647	1.95622e-20	CDKN2B-AS1	ncRNA_intronic	Name=Coronary artery disease,Asthma and cardiovascular disease,Endometriosis or asthma (pleiotropy)
9	22106732	rs1333043	T	A	0.525122	0.860081	0.0162787	-9.25928	2.05816e-20	CDKN2B-AS1	ncRNA_intronic	Name=Coronary artery disease
9	22106272	rs6475609	A	G	0.52523	0.860413	0.016281	-9.23421	2.60203e-20	CDKN2B-AS1	ncRNA_intronic	Name=Coronary artery disease
9	22115590	rs1004638	A	T	0.526017	0.860428	0.0162809	-9.23324	2.6256e-20	CDKN2B-AS1	ncRNA_intronic	Name=Coronary artery disease
9	22105928	rs7859362	T	C	0.52525	0.860483	0.0162823	-9.22851	2.74415e-20	CDKN2B-AS1	ncRNA_intronic	Name=Asthma and cardiovascular disease,Colorectal cancer,Coronary artery disease
9	22116072	rs1537375	T	C	0.518342	0.860516	0.0162823	-9.22611	2.80638e-20	CDKN2B-AS1	ncRNA_intronic	Name=Coronary artery disease,Pain (pleiotropy),Endometriosis or asthma (pleiotropy),Asthma and cardiovascular disease
9	22115960	rs2383207	A	G	0.525683	0.86067	0.0162855	-9.21334	3.16117e-20	CDKN2B-AS1	ncRNA_intronic	Name=Abdominal aortic aneurysm,Coronary artery disease,Asthma and cardiovascular disease,Endometriosis or asthma (pleiotropy)
9	22110132	rs1412834	T	C	0.525398	0.861924	0.0162814	-9.12624	7.09215e-20	CDKN2B-AS1	ncRNA_intronic	Name=Asthma and cardiovascular disease,Endometriosis or asthma (pleiotropy),Coronary artery disease,Colorectal cancer
9	22103184	rs1537372	G	T	0.443202	1.1603	0.0164973	9.01212	2.02119e-19	CDKN2B-AS1	ncRNA_intronic	Name=Coronary artery disease or von Willebrand factor levels (pleiotropy),Colorectal cancer or advanced adenoma,Coronary artery disease or factor VII levels (pleiotropy),Coronary artery disease or factor VIII levels (pleiotropy),Coronary artery disease or fibrinogen levels (pleiotropy),Coronary artery disease or factor XI levels (pleiotropy),Peripheral artery disease
9	22121350	rs10217586	A	T	0.544861	0.863834	0.0163518	-8.95158	3.50435e-19	CDKN2B-AS1	downstream	Name=Coronary artery disease,Colorectal or endometrial cancer,Medication use (agents acting on the renin-angiotensin system)
9	22119196	rs1333045	T	C	0.528566	0.866499	0.0163142	-8.78341	1.58598e-18	CDKN2B-AS1	ncRNA_intronic	Name=Endometriosis or asthma (pleiotropy),Parental longevity (mother's age at death),Minimum ankle-brachial index,Pulse pressure,Coronary artery disease,Serum total cholesterol levels,Systolic blood pressure
9	22077086	rs10811652	A	C	0.500866	0.868557	0.0162861	-8.6529	5.02083e-18	CDKN2B-AS1	ncRNA_intronic	Name=Total cholesterol levels,Coronary artery disease in diabetes
9	22072639	rs9632885	G	A	0.491941	1.15097	0.0163059	8.62274	6.53729e-18	CDKN2B-AS1	ncRNA_intronic	.
9	22076072	rs1831733	T	C	0.48951	1.14881	0.0163008	8.51061	1.73023e-17	CDKN2B-AS1	ncRNA_intronic	Name=Medication use (salicylic acid and derivatives),Medication use (antithrombotic agents),Coronary heart disease x type 2 diabetes interaction
9	22065003	rs10811647	C	G	0.434641	1.14206	0.0164442	8.07779	6.59521e-16	CDKN2B-AS1	ncRNA_intronic	Name=LDL (standard GWA)
9	22083405	rs1333040	C	T	0.596178	0.874872	0.0165699	-8.06752	7.17386e-16	CDKN2B-AS1	ncRNA_intronic	.
9	22072720	rs10757270	A	G	0.437416	1.14175	0.0164543	8.05653	7.84884e-16	CDKN2B-AS1	ncRNA_intronic	.
9	22067594	rs10811650	A	G	0.434543	1.14113	0.016442	8.02956	9.78212e-16	CDKN2B-AS1	ncRNA_intronic	Name=Hair color,Cutaneous melanoma or hair colour,Coronary artery calcification,Asthma and cardiovascular disease,Breast cancer,Coronary artery disease
9	22003224	rs3217992	C	T	0.377745	1.12249	0.0168136	6.87265	6.30182e-12	CDKN2B-AS1	ncRNA_intronic	.
9	22025494	rs10738604	G	A	0.361696	1.12099	0.0169613	6.73363	1.65478e-11	CDKN2B-AS1	ncRNA_intronic	Name=Heart failure
9	21997873	rs3218020	G	A	0.352358	1.11924	0.0170582	6.60363	4.01214e-11	CDKN2B-AS1	ncRNA_intronic	.
9	22067831	rs10811651	G	A	0.608282	0.897211	0.0166865	-6.50012	8.02553e-11	CDKN2B-AS1	ncRNA_intronic	.
9	22067005	rs10965223	G	A	0.608154	0.897378	0.0166821	-6.49064	8.54726e-11	CDKN2B-AS1	ncRNA_intronic	.
9	22067277	rs10965224	T	A	0.608419	0.897557	0.0166848	-6.47769	9.31349e-11	CDKN2B-AS1	ncRNA_intronic	.
9	22068653	rs4977756	G	A	0.608331	0.897605	0.0166849	-6.47446	9.51498e-11	CDKN2B-AS1	ncRNA_intronic	.
9	22061563	rs2184061	C	A	0.609462	0.897683	0.0166914	-6.46671	1.00159e-10	CDKN2B-AS1	ncRNA_intronic	.
9	22014138	rs10811641	C	G	0.36514	1.11555	0.0169121	6.46572	1.00816e-10	CDKN2B-AS1	ncRNA_intronic	.
9	22071752	rs4645630	G	A	0.602928	0.898084	0.016663	-6.45093	1.11162e-10	CDKN2B-AS1	ncRNA_intronic	.
9	22065658	rs1333039	G	C	0.60901	0.898015	0.0166901	-6.44505	1.15563e-10	CDKN2B-AS1	ncRNA_intronic	.
9	22066364	rs4977755	T	A	0.608557	0.898079	0.0166814	-6.44415	1.16248e-10	CDKN2B-AS1	ncRNA_intronic	.
9	22061615	rs1537378	A	G	0.610909	0.899643	0.0166987	-6.33327	2.40014e-10	CDKN2B-AS1	ncRNA_intronic	.
9	22060936	rs2383205	A	G	0.610791	0.899854	0.0167	-6.31872	2.63731e-10	CDKN2B-AS1	ncRNA_intronic	.
9	22071751	rs4451405	C	T	0.603903	0.900122	0.0166677	-6.31313	2.73447e-10	CDKN2B-AS1	ncRNA_intronic	.
9	22064392	rs8181050	G	A	0.609482	0.900217	0.0166886	-6.29889	2.99783e-10	CDKN2B-AS1	ncRNA_intronic	.
9	22087474	rs7857345	T	C	0.720342	0.893004	0.0181201	-6.24525	4.23109e-10	CDKN2B-AS1	ncRNA_intronic	Name=Aerodigestive squamous cell cancer (pleiotropy),Coronary artery disease
9	22031006	rs7865618	G	A	0.574195	0.905522	0.0164336	-6.03908	1.54992e-09	CDKN2B-AS1	ncRNA_intronic	Name=Optic cup area,Glaucoma (primary open-angle),Coronary heart disease,Vertical cup-disc ratio
9	22056296	rs7853090	T	C	0.574697	0.905217	0.0165599	-6.01333	1.8175e-09	CDKN2B-AS1	ncRNA_exonic	.
9	22040766	rs1333037	C	T	0.575474	0.906134	0.0164397	-5.9957	2.0261e-09	CDKN2B-AS1	ncRNA_intronic	.
9	22033367	rs2157719	C	T	0.573428	0.906465	0.0164538	-5.96836	2.39651e-09	CDKN2B-AS1	ncRNA_intronic	.
9	22054041	rs7030641	C	T	0.580857	0.906419	0.0164877	-5.95922	2.53444e-09	CDKN2B-AS1	ncRNA_intronic	.
9	22052735	rs6475604	T	C	0.581683	0.906585	0.0164843	-5.94934	2.69221e-09	CDKN2B-AS1	ncRNA_intronic	.
9	22056360	rs7866783	A	G	0.580591	0.906806	0.0164703	-5.93957	2.85763e-09	CDKN2B-AS1	ncRNA_exonic	.
9	22045318	rs1360589	C	T	0.581644	0.906972	0.0164925	-5.92049	3.20975e-09	CDKN2B-AS1	ncRNA_intronic	.
9	22003368	rs1063192	G	A	0.566047	0.907599	0.0164094	-5.90835	3.45561e-09	CDKN2B-AS1	ncRNA_intronic	.
9	22036113	rs1008878	G	T	0.573054	0.908003	0.0164283	-5.87443	4.24298e-09	CDKN2B-AS1	ncRNA_intronic	.
9	22051671	rs944801	G	C	0.582274	0.908148	0.0164862	-5.84416	5.09132e-09	CDKN2B-AS1	ncRNA_intronic	.
9	22036368	rs1556515	C	T	0.573477	0.908572	0.0164222	-5.83851	5.26701e-09	CDKN2B-AS1	ncRNA_intronic	.
9	22021616	rs568447	G	A	0.570584	1.09997	0.0164714	5.78477	7.26115e-09	CDKN2B-AS1	ncRNA_intronic	.
9	22027403	rs599452	G	A	0.413859	0.908878	0.0165234	-5.78236	7.36611e-09	CDKN2B-AS1	ncRNA_intronic	.
9	22032153	rs634537	T	G	0.414272	0.909033	0.0165238	-5.77192	7.83716e-09	CDKN2B-AS1	ncRNA_intronic	.
9	22029548	rs564398	T	C	0.414705	0.909384	0.0165186	-5.75033	8.90696e-09	CDKN2B-AS1	ncRNA_exonic	Name=Type 2 diabetes,Coronary heart disease
9	22043927	rs1412829	A	G	0.414026	0.90945	0.0165285	-5.7425	9.32904e-09	CDKN2B-AS1	ncRNA_intronic	.
9	22026640	rs543830	A	T	0.413947	0.909576	0.0165262	-5.73494	9.75472e-09	CDKN2B-AS1	ncRNA_intronic	.
9	22125914	rs1333050	C	T	0.658545	0.906838	0.0170969	-5.71983	1.0663e-08	CDKN2B-AS1;DMRTA1	intergenic	.
9	22029081	rs679038	G	A	0.413938	0.910299	0.0165219	-5.68835	1.28271e-08	CDKN2B-AS1	ncRNA_intronic	.
9	22064466	rs8181047	A	G	0.703918	0.904361	0.0178002	-5.64752	1.62777e-08	CDKN2B-AS1	ncRNA_intronic	.
9	22050899	rs944800	A	G	0.683283	0.90631	0.0174613	-5.63384	1.76244e-08	CDKN2B-AS1	ncRNA_intronic	.
9	22077544	rs1412832	C	T	0.700917	0.905081	0.01775	-5.61862	1.92487e-08	CDKN2B-AS1	ncRNA_intronic	.
9	22056500	rs10120688	G	A	0.49633	1.09618	0.0163489	5.61706	1.94235e-08	CDKN2B-AS1	ncRNA_intronic	.
9	22059906	rs10757268	T	C	0.707461	0.906709	0.0178791	-5.47755	4.31265e-08	CDKN2B-AS1	ncRNA_intronic	.
9	22060137	rs2095144	A	G	0.706969	0.907044	0.0178663	-5.46078	4.74057e-08	CDKN2B-AS1	ncRNA_intronic	.

## Sheet: STable 3
Supplementary Table S3. Fine Mapping Results of 9p21.3 locus using FINEMAP approach. There were two haplotype blocks (A: chr9:21000001 - 24000001 and B: chr9:21000001 - 23000001). The first credible set of haplotype A found 13 SNVs and had the largest PIP.
SNP	CHR	BP	A1	A2	PIP	BETA_MEAN	BETA_SD	CREDIBLE_SET
rs10757274	9	22096055	A	G	0.184069	-0.00808104	0.0171198	chr9:21000001-24000001:1
rs7859727	9	22102165	C	T	0.172444	-0.00756574	0.0166757	chr9:21000001-24000001:1
rs10811654	9	22092924	A	G	0.116497	-0.00509053	0.0141001	chr9:21000001-24000001:1
rs9644862	9	22090936	T	G	0.0643029	-0.00279272	0.0107124	chr9:21000001-24000001:1
rs1537373	9	22103341	T	G	0.0635531	-0.00275983	0.0106527	chr9:21000001-24000001:1
rs9644861	9	22090935	C	T	0.0615441	-0.00267168	0.0104906	chr9:21000001-24000001:1
rs2210538	9	22092257	G	A	0.0561946	-0.00243714	0.0100431	chr9:21000001-24000001:1
rs10811653	9	22091069	C	T	0.0485963	-0.00210463	0.00936349	chr9:21000001-24000001:1
rs1537371	9	22099568	C	A	0.047564	-0.00205954	0.00926675	chr9:21000001-24000001:1
rs7866503	9	22091924	G	T	0.0452574	-0.00195874	0.00904588	chr9:21000001-24000001:1
rs1556516	9	22100176	G	C	0.0381511	-0.00164848	0.00832242	chr9:21000001-24000001:1
rs1333042	9	22103813	A	G	0.0305896	-0.00131883	0.00746474	chr9:21000001-24000001:1
rs4977574	9	22098574	A	G	0.0303356	-0.0013114	0.00745414	chr9:21000001-24000001:1
rs2065504	9	22141552	G	T	0.0192509	-0.000326057	0.00240653	chr9:21000001-24000001:2
rs10757272	9	22088260	C	T	0.0139461	-0.000596396	0.00504228	chr9:21000001-24000001:0
rs6475610	9	22141894	C	T	0.0111639	-0.000181935	0.00177466	chr9:21000001-24000001:2
rs9644859	9	22090521	G	A	0.00623203	-0.000264925	0.00336353	chr9:21000001-24000001:0
rs2065505	9	22141790	G	A	0.00576784	-8.93589e-05	0.00122023	chr9:21000001-24000001:2
rs4977577	9	22141875	C	T	0.0056662	-8.7657e-05	0.00120787	chr9:21000001-24000001:2
rs148551711	9	22534519	G	C	0.00432456	-6.53851e-05	0.00103375	chr9:21000001-24000001:2
rs138167826	9	22484581	C	T	0.00416455	-6.27611e-05	0.00101148	chr9:21000001-24000001:2
rs140298289	9	22505175	C	T	0.00384158	5.74771e-05	0.000965153	chr9:21000001-24000001:2
rs10738606	9	22088090	A	T	0.0034008	-0.00014362	0.00247202	chr9:21000001-24000001:0
rs10738607	9	22088094	A	G	0.0034008	-0.00014362	0.00247202	chr9:21000001-24000001:0
rs6475616	9	22162560	G	A	0.0033896	-4.98237e-05	0.00089216	chr9:21000001-24000001:2
rs192324102	9	21886832	C	T	0.00267596	-3.86686e-05	0.000780727	chr9:20000001-23000001:2
rs547797780	9	22528756	C	A	0.00214109	-3.03576e-05	0.000686462	chr9:21000001-24000001:2
rs574234016	9	22541192	G	C	0.00194389	-2.73018e-05	0.000648528	chr9:21000001-24000001:2
rs2151282	9	22144316	C	T	0.00184159	-2.5731e-05	0.0006283	chr9:21000001-24000001:2
rs558658047	9	21913037	A	G	0.00182942	-2.54943e-05	0.000624831	chr9:20000001-23000001:2
rs828582	9	22172259	A	T	0.00170502	2.36349e-05	0.000600247	chr9:21000001-24000001:2
rs7864275	9	22161212	C	T	0.00166876	-2.30885e-05	0.000592838	chr9:21000001-24000001:2
rs116886168	9	22544777	A	G	0.00165347	2.28532e-05	0.000589558	chr9:21000001-24000001:2
rs138886439	9	22275868	G	A	0.00150614	-2.06182e-05	0.000557849	chr9:21000001-24000001:2
rs140192192	9	22202225	G	A	0.00148912	-2.03826e-05	0.000554691	chr9:21000001-24000001:2
rs149558162	9	22361848	A	G	0.00148414	-2.02851e-05	0.000552977	chr9:21000001-24000001:2
rs17694933	9	22164309	G	A	0.00144426	-1.96809e-05	0.000544018	chr9:21000001-24000001:2
rs1095900	9	22177677	T	C	0.00142741	-1.94267e-05	0.000540219	chr9:21000001-24000001:2
rs10757290	9	22161664	C	T	0.00141772	-1.92858e-05	0.000538173	chr9:21000001-24000001:2
rs117889414	9	22324961	C	T	0.00138607	-1.88095e-05	0.000530969	chr9:21000001-24000001:2
rs7026735	9	22141269	C	T	0.00137587	-1.86582e-05	0.000528691	chr9:21000001-24000001:2
rs1377195	9	21675545	A	G	0.00133561	1.80378e-05	0.00051912	chr9:20000001-23000001:2
rs74394188	9	22105080	A	G	0.00125704	1.68986e-05	0.000501454	chr9:21000001-24000001:2
rs79741416	9	22537638	C	T	0.00121417	-1.62417e-05	0.000490579	chr9:21000001-24000001:2
rs80171203	9	22558258	C	A	0.00119108	-1.59006e-05	0.000485015	chr9:21000001-24000001:2
rs10511701	9	22112599	T	C	0.00117557	-4.86212e-05	0.00143111	chr9:21000001-24000001:0
rs10757288	9	22159416	C	T	0.00115466	-1.53586e-05	0.000475982	chr9:21000001-24000001:2
rs10757291	9	22161884	G	A	0.00114844	-1.52669e-05	0.000474448	chr9:21000001-24000001:2
rs2779747	9	22171484	G	T	0.00114492	1.52151e-05	0.000473582	chr9:21000001-24000001:2
rs7857118	9	22124140	A	T	0.00114492	-4.77716e-05	0.00141891	chr9:21000001-24000001:0
rs9987548	9	22173075	T	A	0.00112057	-1.4864e-05	0.000467774	chr9:21000001-24000001:2
rs7859532	9	22142956	A	C	0.00108401	-1.43213e-05	0.000458409	chr9:21000001-24000001:2
rs117328306	9	21850624	G	A	0.00108356	1.42793e-05	0.000457341	chr9:20000001-23000001:2
rs10811669	9	22172893	T	C	0.00107975	-1.42633e-05	0.000457475	chr9:21000001-24000001:2
rs7041895	9	22162794	A	C	0.00107302	-1.41607e-05	0.000455635	chr9:21000001-24000001:2
rs4977575	9	22124744	C	G	0.0010697	-4.31016e-05	0.00134414	chr9:21000001-24000001:2
rs117858884	9	22315666	G	A	0.00102215	-1.34151e-05	0.000442515	chr9:21000001-24000001:2
rs1377196	9	21676042	T	A	0.00101512	1.32911e-05	0.00044016	chr9:20000001-23000001:2
rs146825701	9	22371409	C	A	0.000962597	1.25446e-05	0.000426715	chr9:21000001-24000001:2
rs1537370	9	22084310	C	T	0.000958226	-3.83401e-05	0.00126678	chr9:21000001-24000001:2
rs12555547	9	22072040	C	G	0.000941899	1.2258e-05	0.000421644	chr9:21000001-24000001:2
rs1970112	9	22085598	T	C	0.000928304	-3.7131e-05	0.00124779	chr9:21000001-24000001:2
rs10738611	9	22158598	G	A	0.000899613	-1.16315e-05	0.000409618	chr9:21000001-24000001:2
rs61268824	9	21819093	T	C	0.000859313	-1.10147e-05	0.000397287	chr9:20000001-23000001:2
rs7341791	9	22112427	A	G	0.000850343	-3.49483e-05	0.00121128	chr9:21000001-24000001:2
rs1333048	9	22125347	A	C	0.000848867	-3.52998e-05	0.00121788	chr9:21000001-24000001:0
rs7030345	9	22145739	T	A	0.000842528	-1.08151e-05	0.000393883	chr9:21000001-24000001:2
rs1333049	9	22125503	G	C	0.000842327	-3.34927e-05	0.00118247	chr9:21000001-24000001:2
rs7034820	9	21678559	C	T	0.000841621	1.07854e-05	0.000393209	chr9:20000001-23000001:2
rs1333046	9	22124123	T	A	0.00082938	-3.44804e-05	0.00120352	chr9:21000001-24000001:0
rs181250470	9	21879974	T	G	0.000823829	1.05032e-05	0.000387123	chr9:20000001-23000001:2
rs10122243	9	22158924	C	T	0.000822862	-1.05346e-05	0.000388346	chr9:21000001-24000001:2
rs10965098	9	21676273	G	C	0.000792763	1.00733e-05	0.000378684	chr9:20000001-23000001:2
rs10757279	9	22124630	A	G	0.000762994	-3.01996e-05	0.00112301	chr9:21000001-24000001:2
rs2779748	9	22166769	C	T	0.000734706	9.27461e-06	0.00036237	chr9:21000001-24000001:2
rs10116277	9	22081397	G	T	0.000718211	-2.83894e-05	0.00108825	chr9:21000001-24000001:2
rs6475606	9	22081850	C	T	0.000688167	-2.71377e-05	0.00106386	chr9:21000001-24000001:2
rs2151284	9	22144276	C	G	0.000686275	-8.58884e-06	0.000347549	chr9:21000001-24000001:2
rs7862936	9	22143133	G	A	0.0006677	-8.32773e-06	0.000341772	chr9:21000001-24000001:2
rs1930591	9	22194535	C	T	0.000657348	-8.18244e-06	0.000338519	chr9:21000001-24000001:2
rs828579	9	22166971	A	T	0.000656588	8.17348e-06	0.000338345	chr9:21000001-24000001:2
rs2151285	9	22144255	T	A	0.000588737	-7.22875e-06	0.00031652	chr9:21000001-24000001:2
rs536833216	9	22341447	G	T	0.000583595	7.15481e-06	0.000314706	chr9:21000001-24000001:2
rs1537377	9	22169700	T	C	0.000580236	-7.11386e-06	0.000313834	chr9:21000001-24000001:2
rs7849302	9	22143377	T	C	0.000574567	-7.03242e-06	0.000311813	chr9:21000001-24000001:2
rs10965101	9	21690261	T	C	0.000554264	6.73007e-06	0.000304163	chr9:20000001-23000001:2
rs10465050	9	21683998	T	A	0.000542978	6.57504e-06	0.000300327	chr9:20000001-23000001:2
rs5002625	9	21675463	C	T	0.000534154	6.45286e-06	0.000297248	chr9:20000001-23000001:2
rs7849199	9	22143293	T	A	0.000527535	-6.38459e-06	0.000295832	chr9:21000001-24000001:2
rs7341786	9	22112241	A	C	0.000523171	-2.13185e-05	0.00094445	chr9:21000001-24000001:2
rs10811667	9	22159982	C	A	0.000515135	-6.21323e-06	0.000291446	chr9:21000001-24000001:2
rs2383206	9	22115026	A	G	0.000498448	-2.05784e-05	0.000927228	chr9:21000001-24000001:0
rs568380269	9	21923252	A	G	0.000494521	5.90392e-06	0.000283	chr9:20000001-23000001:2
rs2811711	9	21993964	T	C	0.000487731	-5.81446e-06	0.000280713	chr9:20000001-23000001:2
rs10965099	9	21682759	A	G	0.000486997	5.81076e-06	0.000280759	chr9:20000001-23000001:2
rs10757273	9	22090301	C	A	0.000472948	-1.79658e-05	0.0008588	chr9:21000001-24000001:2
rs7041676	9	21685188	C	T	0.000465654	5.5289e-06	0.000273409	chr9:20000001-23000001:2
rs762576916	9	21891372	A	C	0.000457599	-5.40495e-06	0.000269689	chr9:20000001-23000001:2
rs184223807	9	21898889	C	T	0.000452624	5.33835e-06	0.000267877	chr9:20000001-23000001:2
rs2197008	9	21685404	G	A	0.00044846	5.29688e-06	0.000267085	chr9:20000001-23000001:2
rs140997922	9	21586226	G	T	0.000447506	5.27005e-06	0.000266011	chr9:20000001-23000001:2
rs1499555	9	22589171	G	A	0.000431917	5.08586e-06	0.000261309	chr9:21000001-24000001:2
rs370730790	9	22288599	A	T	0.000428243	-5.0398e-06	0.000260094	chr9:21000001-24000001:2
rs1472495	9	22584584	A	G	0.000428175	5.03678e-06	0.000259956	chr9:21000001-24000001:2
rs10965291	9	22205246	A	G	0.000425319	5.00303e-06	0.000259116	chr9:21000001-24000001:2
rs1537376	9	22116220	T	C	0.000416895	-1.71727e-05	0.00084622	chr9:21000001-24000001:0
rs1345026	9	21745756	T	C	0.000414541	4.83193e-06	0.00025376	chr9:20000001-23000001:2
rs80108483	9	22343974	C	T	0.000412067	4.81909e-06	0.000253707	chr9:21000001-24000001:2
rs10965289	9	22202907	G	C	0.000406089	4.74084e-06	0.000251486	chr9:21000001-24000001:2
rs12347570	9	21920140	G	A	0.000406054	-4.71529e-06	0.0002503	chr9:20000001-23000001:2
rs10965188	9	21935874	C	G	0.000400198	-4.63753e-06	0.000248033	chr9:20000001-23000001:2
rs10811743	9	22583561	A	G	0.000393647	4.5754e-06	0.000246657	chr9:21000001-24000001:2
rs2767408	9	22175940	C	G	0.000378446	-4.37301e-06	0.00024061	chr9:21000001-24000001:2
rs10757342	9	22592295	A	G	0.000373346	4.30599e-06	0.000238597	chr9:21000001-24000001:2
rs573515416	9	22216986	G	A	0.000370922	4.27196e-06	0.00023751	chr9:21000001-24000001:2
rs7853621	9	22153714	A	T	0.000361692	-4.15072e-06	0.000233809	chr9:21000001-24000001:2
rs117776202	9	22542175	G	A	0.000360697	-4.13705e-06	0.000233372	chr9:21000001-24000001:2
rs2151283	9	22144305	C	A	0.000360563	-4.13652e-06	0.000233389	chr9:21000001-24000001:2
rs1095906	9	22187434	C	T	0.000357396	-4.09381e-06	0.000232039	chr9:21000001-24000001:2
rs10738612	9	22174103	T	C	0.000345315	-3.93498e-06	0.000227057	chr9:21000001-24000001:2
rs139796465	9	21745880	A	G	0.000338948	-3.83506e-06	0.000223605	chr9:20000001-23000001:2
rs944797	9	22115286	T	C	0.000338799	-1.39184e-05	0.000760974	chr9:21000001-24000001:0
rs7857636	9	21700172	A	G	0.000321403	3.60481e-06	0.000216075	chr9:20000001-23000001:2
rs530413700	9	21559651	G	A	0.000321171	-3.60031e-06	0.000215885	chr9:20000001-23000001:2
rs561240836	9	22168058	G	A	0.000316192	-3.55574e-06	0.000214799	chr9:21000001-24000001:2
rs7864029	9	21930147	G	C	0.000310426	3.47065e-06	0.000211848	chr9:20000001-23000001:2
rs10811584	9	21701005	T	G	0.000306623	3.41373e-06	0.000209705	chr9:20000001-23000001:2
rs6475550	9	21701451	A	T	0.000306536	3.41268e-06	0.000209672	chr9:20000001-23000001:2
rs4560881	9	21700409	A	G	0.000305964	3.40531e-06	0.000209424	chr9:20000001-23000001:2
rs76959412	9	22011083	G	C	0.000298815	3.34399e-06	0.000208091	chr9:21000001-24000001:2
rs6475551	9	21701639	A	G	0.000295351	3.26881e-06	0.000204767	chr9:20000001-23000001:2
rs563803226	9	21587199	A	T	0.000293146	3.24016e-06	0.000203767	chr9:20000001-23000001:2
rs10738596	9	21746274	C	G	0.000292891	3.23935e-06	0.000203813	chr9:20000001-23000001:2
rs6475549	9	21700927	A	G	0.000292879	3.2371e-06	0.000203672	chr9:20000001-23000001:2
rs7047136	9	21704021	A	G	0.000289694	3.19572e-06	0.000202219	chr9:20000001-23000001:2
rs866666	9	22183781	C	T	0.000287976	-3.1909e-06	0.000202385	chr9:21000001-24000001:2
rs66922395	9	21702293	G	C	0.000287501	3.16817e-06	0.000201273	chr9:20000001-23000001:2
rs7858959	9	21700932	G	A	0.000286687	3.1578e-06	0.000200913	chr9:20000001-23000001:2
rs1452658	9	21700795	G	A	0.000278727	3.05618e-06	0.00019733	chr9:20000001-23000001:2
rs10965380	9	22570216	C	T	0.00027827	3.06713e-06	0.00019805	chr9:21000001-24000001:2
rs7852128	9	21925855	T	G	0.000277909	3.0527e-06	0.000197421	chr9:20000001-23000001:2
rs4977747	9	21926918	C	A	0.000275897	3.02689e-06	0.000196496	chr9:20000001-23000001:2
rs3731204	9	21987584	T	C	0.00027552	-3.01579e-06	0.000195905	chr9:20000001-23000001:2
rs3731198	9	21989477	T	C	0.000273964	-2.99612e-06	0.000195204	chr9:20000001-23000001:2
rs1679029	9	22195321	A	G	0.000272455	-2.9921e-06	0.000195348	chr9:21000001-24000001:2
rs4977570	9	21931642	G	T	0.000269332	2.94343e-06	0.000193501	chr9:20000001-23000001:2
rs1840050	9	21700530	C	G	0.000269296	2.9362e-06	0.000193027	chr9:20000001-23000001:2
rs1751447	9	22195772	C	T	0.000267289	-2.92625e-06	0.00019297	chr9:21000001-24000001:2
rs10757231	9	21698402	T	C	0.000265861	2.89266e-06	0.000191447	chr9:20000001-23000001:2
rs852700	9	22184018	T	C	0.000260567	-2.84094e-06	0.000189857	chr9:21000001-24000001:2
rs864347	9	22185092	A	G	0.000259139	-2.82276e-06	0.000189185	chr9:21000001-24000001:2
rs10811581	9	21691392	C	T	0.000258067	2.79682e-06	0.000188016	chr9:20000001-23000001:2
rs7852234	9	21925903	T	G	0.000254814	2.75902e-06	0.000186719	chr9:20000001-23000001:2
rs1751446	9	22195356	T	C	0.000254551	-2.76453e-06	0.000187023	chr9:21000001-24000001:2
rs3731222	9	21983914	T	C	0.000253617	-2.73831e-06	0.000185765	chr9:20000001-23000001:2
rs4977748	9	21926927	T	C	0.000251036	2.71145e-06	0.000184942	chr9:20000001-23000001:2
rs113399946	9	22534910	G	A	0.000249383	2.69961e-06	0.000184604	chr9:21000001-24000001:2
rs117037603	9	22261142	T	A	0.000248429	2.68943e-06	0.000184282	chr9:21000001-24000001:2
rs4977586	9	22547508	C	T	0.000245305	-2.64824e-06	0.000182664	chr9:21000001-24000001:2
rs6475612	9	22152580	G	A	0.000243943	-2.63346e-06	0.000182179	chr9:21000001-24000001:2
rs2518719	9	21970427	A	G	0.000241975	-2.59181e-06	0.000180213	chr9:20000001-23000001:2
rs3731227	9	21980744	G	A	0.000241635	2.63067e-06	0.000183142	chr9:20000001-23000001:2
rs7470695	9	22181677	A	T	0.000237296	-2.54708e-06	0.00017877	chr9:21000001-24000001:2
rs139810936	9	21824706	T	C	0.00023568	2.51819e-06	0.000177545	chr9:20000001-23000001:2
rs191133966	9	22475272	A	G	0.000234944	-2.51746e-06	0.000177617	chr9:21000001-24000001:2
rs2518714	9	21930303	C	A	0.000226098	-2.40149e-06	0.00017306	chr9:20000001-23000001:2
rs6475597	9	21926169	A	G	0.000226	2.39746e-06	0.000172803	chr9:20000001-23000001:2
rs536631739	9	22001489	A	G	0.000225576	-2.40117e-06	0.000173073	chr9:21000001-24000001:2
rs62558566	9	21730902	A	T	0.000223643	-2.36397e-06	0.000171322	chr9:20000001-23000001:2
rs751173	9	21707372	C	T	0.000222852	2.35253e-06	0.000170807	chr9:20000001-23000001:2
rs117300937	9	21633352	T	C	0.000221044	2.32976e-06	0.000169879	chr9:20000001-23000001:2
rs10965186	9	21927913	G	A	0.000213338	2.24031e-06	0.000166453	chr9:20000001-23000001:2
rs2188125	9	21929590	G	T	0.000212803	-2.23615e-06	0.00016637	chr9:20000001-23000001:2
rs117656951	9	22296589	T	G	0.000208502	2.19019e-06	0.000164542	chr9:21000001-24000001:2
rs188443651	9	21848118	C	T	0.000208465	-2.17482e-06	0.000163554	chr9:20000001-23000001:2
rs3731217	9	21984661	A	C	0.000208218	-2.17241e-06	0.000163477	chr9:20000001-23000001:2
rs2518712	9	21928654	G	A	0.000208108	-2.17844e-06	0.000163995	chr9:20000001-23000001:2
rs10757350	9	22614985	A	G	0.000208088	-2.18312e-06	0.000164178	chr9:21000001-24000001:2
rs4977746	9	21920346	T	C	0.000205984	2.14924e-06	0.000162667	chr9:20000001-23000001:2
rs67159519	9	21808606	C	A	0.000205339	-2.13714e-06	0.000162009	chr9:20000001-23000001:2
rs4977749	9	21927327	A	G	0.000200316	2.07992e-06	0.000159757	chr9:20000001-23000001:2
rs56273702	9	22148725	C	T	0.000198675	2.06803e-06	0.000159367	chr9:21000001-24000001:2
rs944034	9	22382145	A	G	0.000197966	2.05912e-06	0.00015898	chr9:21000001-24000001:2
rs2188127	9	21965232	C	G	0.00019681	-2.03264e-06	0.000157578	chr9:20000001-23000001:2
rs2106116	9	21959966	C	T	0.00019518	-2.01731e-06	0.000157091	chr9:20000001-23000001:2
rs117235241	9	22424662	T	C	0.000194607	-2.01802e-06	0.00015722	chr9:21000001-24000001:2
rs149347978	9	21512286	C	T	0.000194082	1.99794e-06	0.000156031	chr9:20000001-23000001:2
rs577532134	9	21581903	A	T	0.000193657	1.99276e-06	0.000155806	chr9:20000001-23000001:2
rs555063879	9	22438578	C	T	0.000193642	2.00555e-06	0.000156659	chr9:21000001-24000001:2
rs201505591	9	22570215	C	T	0.000191795	-1.98379e-06	0.000155747	chr9:21000001-24000001:2
rs117082245	9	22424430	C	T	0.000189799	-1.95944e-06	0.000154688	chr9:21000001-24000001:2
rs2811715	9	21930571	G	T	0.000188554	-1.93817e-06	0.000153716	chr9:20000001-23000001:2
rs10811752	9	22615604	T	C	0.000187864	-1.93493e-06	0.00015358	chr9:21000001-24000001:2
rs117032299	9	22241166	A	C	0.000187633	-1.93215e-06	0.00015346	chr9:21000001-24000001:2
rs12380505	9	21695893	A	G	0.000185939	1.89998e-06	0.000151787	chr9:20000001-23000001:2
rs828576	9	22191189	T	C	0.000183659	-1.88375e-06	0.000151319	chr9:21000001-24000001:2
rs561373032	9	22461275	T	C	0.000182189	1.86593e-06	0.000150527	chr9:21000001-24000001:2
rs2518713	9	21929666	G	A	0.000180947	-1.84599e-06	0.000149636	chr9:20000001-23000001:2
rs10757344	9	22595668	T	C	0.000180944	-1.85078e-06	0.000149847	chr9:21000001-24000001:2
rs117021465	9	22516526	T	C	0.000179396	-1.83239e-06	0.000149036	chr9:21000001-24000001:2
rs111408881	9	21863354	C	T	0.000178841	-1.81857e-06	0.000148325	chr9:20000001-23000001:2
rs4258084	9	22566808	T	C	0.000178054	1.81591e-06	0.000148283	chr9:21000001-24000001:2
rs150147458	9	22301934	C	A	0.000177992	-1.81502e-06	0.000148238	chr9:21000001-24000001:2
rs7874405	9	21980944	C	T	0.000176509	1.79039e-06	0.000147047	chr9:20000001-23000001:2
rs562946040	9	21732352	T	C	0.000175845	1.77746e-06	0.000146262	chr9:20000001-23000001:2
rs2518722	9	21952926	C	T	0.00017498	-1.77202e-06	0.000146212	chr9:20000001-23000001:2
rs10811739	9	22571788	G	A	0.00017334	1.759e-06	0.000145694	chr9:21000001-24000001:2
rs7045424	9	22154009	T	C	0.000173187	-1.75724e-06	0.000145616	chr9:21000001-24000001:2
rs9644863	9	22565072	T	C	0.000172427	1.74796e-06	0.000145185	chr9:21000001-24000001:2
rs9650692	9	22596163	A	T	0.000172182	-1.74478e-06	0.00014503	chr9:21000001-24000001:2
rs141300683	9	22568579	C	T	0.000171979	1.74258e-06	0.000144938	chr9:21000001-24000001:2
rs189946929	9	22237689	T	C	0.00017111	-1.73215e-06	0.000144459	chr9:21000001-24000001:2
rs1095899	9	22177527	G	T	0.000171075	-1.73298e-06	0.000144548	chr9:21000001-24000001:2
rs17833407	9	21748320	A	G	0.000170913	-1.71982e-06	0.000143679	chr9:20000001-23000001:2
rs116580405	9	21775366	C	G	0.00017059	1.71796e-06	0.000143674	chr9:20000001-23000001:2
rs7862397	9	22565750	T	A	0.000170308	1.72241e-06	0.000144005	chr9:21000001-24000001:2
rs7854629	9	22141034	G	A	0.000170274	-1.7218e-06	0.000143969	chr9:21000001-24000001:2
rs10811638	9	21923279	A	G	0.000170239	1.71429e-06	0.000143527	chr9:20000001-23000001:2
rs13288666	9	21973857	T	C	0.000167385	-1.70369e-06	0.000144007	chr9:20000001-23000001:2
rs10965378	9	22569829	C	T	0.000166647	1.67841e-06	0.000141954	chr9:21000001-24000001:2
rs6475661	9	22564668	T	G	0.000165651	1.66633e-06	0.000141382	chr9:21000001-24000001:2
rs72658409	9	22160087	C	T	0.000165572	-1.6681e-06	0.000141577	chr9:21000001-24000001:2
rs117484426	9	21676151	C	G	0.000165104	-1.65291e-06	0.000140661	chr9:20000001-23000001:2
rs828578	9	22182939	A	G	0.000164398	-1.65117e-06	0.000140661	chr9:21000001-24000001:2
rs10811732	9	22556447	C	G	0.000164248	1.64963e-06	0.0001406	chr9:21000001-24000001:2
rs10811729	9	22551732	G	C	0.000164042	1.64716e-06	0.000140483	chr9:21000001-24000001:2
rs2027938	9	21956078	A	G	0.000162392	1.61693e-06	0.000138805	chr9:20000001-23000001:2
rs10733376	9	22114469	G	C	0.000162242	-6.61998e-06	0.000522718	chr9:21000001-24000001:0
rs139105462	9	22231544	A	T	0.000161927	-1.62169e-06	0.000139267	chr9:21000001-24000001:2
rs113297738	9	21818617	C	T	0.000161804	-1.61006e-06	0.000138483	chr9:20000001-23000001:2
rs62559378	9	21735813	G	A	0.000161442	-1.61182e-06	0.000138822	chr9:20000001-23000001:2
rs185920654	9	21577353	G	A	0.000160872	-1.59776e-06	0.000137845	chr9:20000001-23000001:2
rs1333052	9	22157908	A	C	0.000159941	-1.59799e-06	0.000138136	chr9:21000001-24000001:2
rs1121165	9	22571468	G	A	0.000159849	1.59698e-06	0.000138091	chr9:21000001-24000001:2
rs10811735	9	22566105	G	T	0.000158693	1.58313e-06	0.000137424	chr9:21000001-24000001:2
rs2173563	9	22570795	G	T	0.000157883	1.57351e-06	0.000136961	chr9:21000001-24000001:2
rs9644822	9	22565344	A	G	0.00015785	1.57308e-06	0.000136939	chr9:21000001-24000001:2
rs7357689	9	22568641	A	G	0.000157569	1.56972e-06	0.000136776	chr9:21000001-24000001:2
rs113248915	9	22477320	C	A	0.000157522	1.56914e-06	0.000136747	chr9:21000001-24000001:2
rs10738610	9	22123766	A	C	0.000157046	-6.4055e-06	0.000514086	chr9:21000001-24000001:0
rs7469871	9	22180264	A	C	0.000156193	-1.55308e-06	0.000135958	chr9:21000001-24000001:2
rs1537374	9	22116046	A	G	0.000154668	-6.30736e-06	0.000510088	chr9:21000001-24000001:0
rs10965379	9	22570111	C	T	0.000154617	1.5346e-06	0.00013507	chr9:21000001-24000001:2
rs11562216	9	22568189	G	A	0.000154348	1.5314e-06	0.000134913	chr9:21000001-24000001:2
rs10965384	9	22572105	C	T	0.000153511	1.52145e-06	0.000134426	chr9:21000001-24000001:2
rs10811728	9	22549702	T	C	0.000153164	1.51708e-06	0.000134201	chr9:21000001-24000001:2
rs10757337	9	22562994	C	G	0.000151367	1.49598e-06	0.00013317	chr9:21000001-24000001:2
rs190791590	9	21747586	G	T	0.000149842	1.46742e-06	0.000131491	chr9:20000001-23000001:2
rs1392082	9	22555606	A	T	0.000149812	1.47759e-06	0.00013226	chr9:21000001-24000001:2
rs10965183	9	21919974	T	C	0.000148438	1.45397e-06	0.000130956	chr9:20000001-23000001:2
rs1333043	9	22106731	T	A	0.000147153	-5.99739e-06	0.000497256	chr9:21000001-24000001:0
rs2891164	9	21711735	C	G	0.000144353	1.40295e-06	0.00012825	chr9:20000001-23000001:2
rs112191074	9	21847648	A	G	0.00014429	-1.40594e-06	0.000128568	chr9:20000001-23000001:2
rs1603957	9	22554514	C	T	0.000142921	1.39623e-06	0.000128161	chr9:21000001-24000001:2
rs1414233	9	21711125	C	T	0.0001425	1.38122e-06	0.00012714	chr9:20000001-23000001:2
rs1499540	9	22558421	G	A	0.000142153	1.3872e-06	0.000127699	chr9:21000001-24000001:2
rs1095903	9	22181931	A	G	0.000142051	-1.38574e-06	0.000127612	chr9:21000001-24000001:2
rs761099672	9	21744289	C	T	0.000141276	1.36685e-06	0.0001264	chr9:20000001-23000001:2
rs10965398	9	22596867	T	C	0.000140495	-1.36748e-06	0.000126676	chr9:21000001-24000001:2
rs2383202	9	21710215	C	T	0.000139911	1.35094e-06	0.000125581	chr9:20000001-23000001:2
rs1335498	9	21711637	A	G	0.000139463	1.34572e-06	0.000125311	chr9:20000001-23000001:2
rs1603956	9	22554582	C	G	0.000139172	1.35219e-06	0.000125897	chr9:21000001-24000001:2
rs181738365	9	22203118	A	G	0.000137437	1.33153e-06	0.000124808	chr9:21000001-24000001:2
rs1889680	9	21695460	T	C	0.000136914	1.31649e-06	0.000123811	chr9:20000001-23000001:2
rs573057769	9	22395532	G	C	0.000136477	1.32032e-06	0.000124223	chr9:21000001-24000001:2
rs1909504	9	22560837	G	A	0.00013644	1.3202e-06	0.00012423	chr9:21000001-24000001:2
rs181038176	9	21636518	C	T	0.000135613	1.30067e-06	0.000122949	chr9:20000001-23000001:2
rs1414234	9	21712193	C	T	0.000135566	1.30031e-06	0.000122939	chr9:20000001-23000001:2
rs72652446	9	22095810	C	T	0.000132555	-1.27887e-06	0.000122238	chr9:21000001-24000001:2
rs10811733	9	22558979	G	A	0.000132361	1.27258e-06	0.000121716	chr9:21000001-24000001:2
rs2891092	9	21950782	A	G	0.000131981	1.26085e-06	0.000120948	chr9:20000001-23000001:2
rs147706513	9	22515357	C	G	0.000131971	-1.26774e-06	0.000121444	chr9:21000001-24000001:2
rs2483125	9	22181187	A	G	0.000131256	-1.25947e-06	0.000121004	chr9:21000001-24000001:2
rs1095905	9	22187385	A	T	0.000131097	-1.259e-06	0.000121044	chr9:21000001-24000001:2
rs564323278	9	21681754	A	C	0.000130959	1.24676e-06	0.000120088	chr9:20000001-23000001:2
rs10965258	9	22153663	A	G	0.000129612	-1.24347e-06	0.000120293	chr9:21000001-24000001:2
rs10965230	9	22090416	C	T	0.000129309	-1.26508e-06	0.000122655	chr9:21000001-24000001:2
rs10811730	9	22554286	G	A	0.000129055	1.23415e-06	0.000119655	chr9:21000001-24000001:2
rs80194296	9	21719569	A	G	0.000127961	-1.21407e-06	0.000118416	chr9:20000001-23000001:2
rs1909501	9	22558287	C	G	0.000127768	-1.21918e-06	0.000118842	chr9:21000001-24000001:2
rs9987545	9	22553767	G	A	0.000127693	1.21818e-06	0.000118782	chr9:21000001-24000001:2
rs10511705	9	22547789	A	G	0.000127641	1.21774e-06	0.000118766	chr9:21000001-24000001:2
rs10965407	9	22624610	G	A	0.000127561	-1.21669e-06	0.000118702	chr9:21000001-24000001:2
rs558245601	9	21640184	G	A	0.0001275	-1.20685e-06	0.000117932	chr9:20000001-23000001:2
rs138868484	9	22226319	G	A	0.000127184	1.21298e-06	0.000118532	chr9:21000001-24000001:2
rs4977585	9	22547359	C	A	0.000126616	-1.20589e-06	0.000118122	chr9:21000001-24000001:2
rs4503179	9	21950879	G	A	0.000126203	1.19402e-06	0.000117333	chr9:20000001-23000001:2
rs10811734	9	22562121	A	G	0.000125375	1.19152e-06	0.000117334	chr9:21000001-24000001:2
rs828580	9	22168464	T	A	0.000124786	1.18745e-06	0.000117243	chr9:21000001-24000001:2
rs118015957	9	21838630	T	C	0.000124614	1.1735e-06	0.000116097	chr9:20000001-23000001:2
rs80227305	9	22055835	A	G	0.000124013	-1.1755e-06	0.000116439	chr9:21000001-24000001:2
rs112191487	9	22130826	A	G	0.000123893	-1.17556e-06	0.000116512	chr9:21000001-24000001:2
rs139161394	9	22183129	A	G	0.000123562	-1.1726e-06	0.000116391	chr9:21000001-24000001:2
rs7023680	9	21816573	G	A	0.000122142	1.14543e-06	0.000114555	chr9:20000001-23000001:2
rs7467383	9	22180329	T	C	0.000121526	-1.1469e-06	0.000114853	chr9:21000001-24000001:2
rs10965270	9	22163090	G	C	0.000121297	-1.1471e-06	0.000115004	chr9:21000001-24000001:2
rs1112389	9	22557527	T	C	0.000119582	1.12501e-06	0.000113648	chr9:21000001-24000001:2
rs192634473	9	22169844	G	T	0.000119189	1.12093e-06	0.000113439	chr9:21000001-24000001:2
rs117239221	9	22455576	A	T	0.000119022	-1.1186e-06	0.000113288	chr9:21000001-24000001:2
rs528751852	9	22181839	A	G	0.000118304	-1.11053e-06	0.000112841	chr9:21000001-24000001:2
rs112950224	9	22250789	C	G	0.00011809	1.10768e-06	0.000112658	chr9:21000001-24000001:2
rs73652806	9	21944013	G	A	0.000117864	-1.0968e-06	0.000111829	chr9:20000001-23000001:2
rs1095904	9	22187074	G	T	0.000117661	-1.10371e-06	0.00011248	chr9:21000001-24000001:2
rs117786616	9	22320245	G	A	0.000117502	-1.10124e-06	0.000112306	chr9:21000001-24000001:2
rs861189	9	22185252	G	A	0.000117083	-1.09709e-06	0.000112103	chr9:21000001-24000001:2
rs6475609	9	22106271	A	G	0.000116917	-4.7522e-06	0.000442057	chr9:21000001-24000001:0
rs1412828	9	22183916	C	T	0.000116518	-1.09052e-06	0.000111724	chr9:21000001-24000001:2
rs12376407	9	22607261	G	A	0.000116089	-1.08464e-06	0.000111338	chr9:21000001-24000001:2
rs1004638	9	22115589	A	T	0.000115883	-4.70966e-06	0.000440051	chr9:21000001-24000001:0
rs75816956	9	22622061	A	G	0.00011573	-1.08048e-06	0.000111097	chr9:21000001-24000001:2
rs10965363	9	22510893	A	G	0.000115254	1.07496e-06	0.000110775	chr9:21000001-24000001:2
rs1537375	9	22116071	T	C	0.000114454	-4.64758e-06	0.000436958	chr9:21000001-24000001:0
rs73652807	9	21946196	T	C	0.000114161	-1.05463e-06	0.000109406	chr9:20000001-23000001:2
rs7848230	9	21720921	G	A	0.000113977	1.05245e-06	0.000109274	chr9:20000001-23000001:2
rs543431	9	22465997	G	A	0.000112508	-1.04367e-06	0.000108964	chr9:21000001-24000001:2
rs77494926	9	22544136	C	T	0.000112372	-1.04278e-06	0.000108947	chr9:21000001-24000001:2
rs4439215	9	22182218	A	G	0.000111894	-1.03781e-06	0.00010868	chr9:21000001-24000001:2
rs539631169	9	22327428	G	A	0.000111685	1.03431e-06	0.000108418	chr9:21000001-24000001:2
rs76971583	9	21777761	G	A	0.000111324	-1.02192e-06	0.000107469	chr9:20000001-23000001:2
rs7859362	9	22105927	T	C	0.00011097	-4.50768e-06	0.000430405	chr9:21000001-24000001:0
rs7869307	9	21590629	A	G	0.000110945	-1.01779e-06	0.000107234	chr9:20000001-23000001:2
rs140218264	9	21701420	C	T	0.000110261	-1.01159e-06	0.000106949	chr9:20000001-23000001:2
rs75483639	9	22622452	G	A	0.000110025	-1.01553e-06	0.000107318	chr9:21000001-24000001:2
rs7025797	9	22602496	G	A	0.000109925	-1.01444e-06	0.000107256	chr9:21000001-24000001:2
rs865473	9	22182579	G	T	0.000109366	-1.00901e-06	0.000106982	chr9:21000001-24000001:2
rs7029274	9	21717599	A	G	0.000109199	9.98363e-07	0.0001061	chr9:20000001-23000001:2
rs72697773	9	22545280	C	T	0.000108507	-9.98711e-07	0.000106342	chr9:21000001-24000001:2
rs973422	9	21586334	T	C	0.000108183	-9.86713e-07	0.000105396	chr9:20000001-23000001:2
rs148518379	9	21694723	C	G	0.000107993	-9.86005e-07	0.00010543	chr9:20000001-23000001:2
rs117199443	9	22624204	T	C	0.0001078	9.90208e-07	0.000105809	chr9:21000001-24000001:2
rs10811605	9	21738444	T	C	0.000106098	9.63449e-07	0.000104009	chr9:20000001-23000001:2
rs530733003	9	21528304	T	G	0.000105956	9.61573e-07	0.000103881	chr9:20000001-23000001:2
rs4595216	9	21719872	G	C	0.000105937	9.61648e-07	0.000103901	chr9:20000001-23000001:2
rs861190	9	22166917	G	A	0.000105786	9.69927e-07	0.000104725	chr9:21000001-24000001:2
rs7029166	9	21717509	A	G	0.000105494	9.5667e-07	0.0001036	chr9:20000001-23000001:2
rs7854623	9	22162193	T	G	0.000104726	-9.55803e-07	0.000103754	chr9:21000001-24000001:2
rs7028913	9	21717395	A	T	0.000104386	9.44239e-07	0.000102845	chr9:20000001-23000001:2
rs7857279	9	21717884	A	G	0.00010409	9.40932e-07	0.000102644	chr9:20000001-23000001:2
rs2210777	9	21721455	A	G	0.000103599	9.35434e-07	0.000102308	chr9:20000001-23000001:2
rs7871138	9	21722453	T	C	0.000103469	9.33988e-07	0.00010222	chr9:20000001-23000001:2
rs1440993	9	21778660	G	A	0.000103196	9.30716e-07	0.000102007	chr9:20000001-23000001:2
rs1414229	9	21773940	G	C	0.000102739	9.25605e-07	0.000101694	chr9:20000001-23000001:2
rs6475576	9	21765601	C	T	0.000101959	9.17128e-07	0.000101185	chr9:20000001-23000001:2
rs566544730	9	22328684	G	A	0.00010187	-9.23543e-07	0.000101774	chr9:21000001-24000001:2
rs138564242	9	21786561	C	T	0.000101218	-9.08671e-07	0.000100651	chr9:20000001-23000001:2
rs10965403	9	22622676	C	T	0.000100949	-9.13185e-07	0.000101132	chr9:21000001-24000001:2
rs616439	9	22463905	T	A	0.000100665	9.09962e-07	0.00010093	chr9:21000001-24000001:2
rs7847574	9	21720481	G	T	0.000100426	8.99998e-07	0.000100122	chr9:20000001-23000001:2
rs6475559	9	21718655	T	A	0.000100383	8.99518e-07	0.000100091	chr9:20000001-23000001:2
rs10511704	9	22543147	T	A	0.000100124	9.03891e-07	0.000100553	chr9:21000001-24000001:2
rs116913539	9	22219928	T	C	9.93997e-05	-8.96152e-07	0.00010009	chr9:21000001-24000001:2
rs7029040	9	21717441	A	G	9.93812e-05	8.88356e-07	9.93941e-05	chr9:20000001-23000001:2
rs141472946	9	21680161	A	G	9.87728e-05	-8.81702e-07	9.89831e-05	chr9:20000001-23000001:2
rs10965281	9	22181673	G	A	9.83153e-05	-8.84597e-07	9.93979e-05	chr9:21000001-24000001:2
rs6475558	9	21718639	A	T	9.82084e-05	8.75323e-07	9.85755e-05	chr9:20000001-23000001:2
rs78644283	9	22455835	A	G	9.80546e-05	8.80748e-07	9.91029e-05	chr9:21000001-24000001:2
rs7871127	9	21856777	C	T	9.79788e-05	8.72784e-07	9.84159e-05	chr9:20000001-23000001:2
rs522019	9	22487593	T	C	9.71688e-05	-8.70881e-07	9.84806e-05	chr9:21000001-24000001:2
rs7871256	9	21722562	T	C	9.70819e-05	8.62833e-07	9.77862e-05	chr9:20000001-23000001:2
rs7865156	9	21719375	G	A	9.67817e-05	8.59495e-07	9.75736e-05	chr9:20000001-23000001:2
rs1542302	9	21588969	G	A	9.67412e-05	-8.58865e-07	9.75232e-05	chr9:20000001-23000001:2
rs2383207	9	22115959	A	G	9.65982e-05	-3.91745e-06	0.000400919	chr9:21000001-24000001:0
rs72646657	9	22195519	C	G	9.65059e-05	8.63483e-07	9.80107e-05	chr9:21000001-24000001:2
rs12341394	9	22148055	C	T	9.63259e-05	-8.61641e-07	9.79029e-05	chr9:21000001-24000001:2
rs10965274	9	22169978	C	T	9.62863e-05	-8.63122e-07	9.8107e-05	chr9:21000001-24000001:2
rs7846852	9	21718193	T	C	9.56768e-05	8.47259e-07	9.67932e-05	chr9:20000001-23000001:2
rs6475561	9	21725649	A	G	9.54377e-05	8.4462e-07	9.66246e-05	chr9:20000001-23000001:2
rs2119465	9	21723709	T	C	9.54333e-05	8.44567e-07	9.6621e-05	chr9:20000001-23000001:2
rs72697791	9	22587975	A	G	9.54091e-05	-8.51647e-07	9.72772e-05	chr9:21000001-24000001:2
rs528841041	9	21790547	G	A	9.53485e-05	-8.43477e-07	9.65423e-05	chr9:20000001-23000001:2
rs751573384	9	22574117	C	T	9.53079e-05	-8.50479e-07	9.72e-05	chr9:21000001-24000001:2
rs2210780	9	21721714	G	A	9.51256e-05	8.41169e-07	9.64034e-05	chr9:20000001-23000001:2
rs117914842	9	22158307	C	T	9.4892e-05	8.45553e-07	9.6867e-05	chr9:21000001-24000001:2
rs75883022	9	22067910	C	T	9.44784e-05	8.48839e-07	9.75356e-05	chr9:21000001-24000001:2
rs7865620	9	21719996	A	C	9.43254e-05	8.32312e-07	9.58325e-05	chr9:20000001-23000001:2
rs7851460	9	21719507	T	C	9.42575e-05	8.31576e-07	9.57858e-05	chr9:20000001-23000001:2
rs2027163	9	21738133	T	A	9.31451e-05	8.19309e-07	9.49918e-05	chr9:20000001-23000001:2
rs12337417	9	22150792	C	T	9.26423e-05	-8.20732e-07	9.52712e-05	chr9:21000001-24000001:2
rs1948679	9	22544459	G	A	9.26122e-05	-8.20664e-07	9.52823e-05	chr9:21000001-24000001:2
rs828577	9	22193922	G	A	9.25674e-05	-8.20742e-07	9.5321e-05	chr9:21000001-24000001:2
rs7847070	9	21720225	C	G	9.25517e-05	8.12769e-07	9.4566e-05	chr9:20000001-23000001:2
rs6475562	9	21725765	C	G	9.2488e-05	8.12075e-07	9.45211e-05	chr9:20000001-23000001:2
rs147574484	9	21562261	A	G	9.24792e-05	8.11661e-07	9.44753e-05	chr9:20000001-23000001:2
rs2210778	9	21721585	C	A	9.23874e-05	8.10969e-07	9.44491e-05	chr9:20000001-23000001:2
rs34476208	9	22448845	A	G	9.15636e-05	-8.09303e-07	9.45553e-05	chr9:21000001-24000001:2
rs113531914	9	22437548	A	C	9.13072e-05	8.06028e-07	9.43145e-05	chr9:21000001-24000001:2
rs188735422	9	21876670	T	A	9.09247e-05	7.94722e-07	9.33739e-05	chr9:20000001-23000001:2
rs139835432	9	21800099	T	C	9.0911e-05	-7.96768e-07	9.36404e-05	chr9:20000001-23000001:2
rs1452660	9	21587775	A	G	9.08064e-05	-7.93426e-07	9.32888e-05	chr9:20000001-23000001:2
rs10811600	9	21734802	A	G	9.07608e-05	7.93091e-07	9.32766e-05	chr9:20000001-23000001:2
rs76385277	9	21720865	T	C	9.04486e-05	-7.8935e-07	9.30108e-05	chr9:20000001-23000001:2
rs4637939	9	21727963	T	C	9.00931e-05	7.85762e-07	9.27923e-05	chr9:20000001-23000001:2
rs61743075	9	21696540	C	A	8.99527e-05	7.8502e-07	9.27913e-05	chr9:20000001-23000001:2
rs10114692	9	21725261	C	G	8.96745e-05	7.81179e-07	9.24888e-05	chr9:20000001-23000001:2
rs76736152	9	21724919	A	G	8.96658e-05	7.80818e-07	9.24489e-05	chr9:20000001-23000001:2
rs1932236	9	21725149	G	A	8.93794e-05	7.77943e-07	9.22737e-05	chr9:20000001-23000001:2
rs7846943	9	21720108	C	A	8.93219e-05	7.77312e-07	9.22316e-05	chr9:20000001-23000001:2
rs113090983	9	21705287	A	C	8.87165e-05	7.70617e-07	9.17811e-05	chr9:20000001-23000001:2
rs7855242	9	21729327	C	G	8.8637e-05	7.69827e-07	9.17333e-05	chr9:20000001-23000001:2
rs146155713	9	22337895	G	A	8.85339e-05	-7.75398e-07	9.22849e-05	chr9:21000001-24000001:2
rs191988097	9	22535024	C	G	8.841e-05	7.74233e-07	9.22191e-05	chr9:21000001-24000001:2
rs150794193	9	21630317	A	T	8.82686e-05	7.65487e-07	9.14239e-05	chr9:20000001-23000001:2
rs6475556	9	21718297	T	G	8.80696e-05	7.63615e-07	9.13169e-05	chr9:20000001-23000001:2
rs2218220	9	21756089	C	T	8.7882e-05	7.61561e-07	9.1179e-05	chr9:20000001-23000001:2
rs77583149	9	22063903	G	A	8.77797e-05	-7.703e-07	9.2139e-05	chr9:21000001-24000001:2
rs7028213	9	22157360	T	G	8.76677e-05	-7.65952e-07	9.16571e-05	chr9:21000001-24000001:2
rs7854990	9	21725962	T	C	8.76585e-05	7.59127e-07	9.10158e-05	chr9:20000001-23000001:2
rs4007633	9	22562842	A	T	8.7554e-05	7.64571e-07	9.15563e-05	chr9:21000001-24000001:2
rs7043827	9	21731447	A	G	8.74231e-05	7.56561e-07	9.08435e-05	chr9:20000001-23000001:2
rs72697772	9	22545159	A	G	8.70951e-05	-7.59871e-07	9.12608e-05	chr9:21000001-24000001:2
rs1948678	9	22544607	A	G	8.70672e-05	-7.59575e-07	9.12415e-05	chr9:21000001-24000001:2
rs148240130	9	22441740	A	T	8.69461e-05	7.57897e-07	9.11071e-05	chr9:21000001-24000001:2
rs2043991	9	21731081	A	T	8.69005e-05	7.50859e-07	9.04588e-05	chr9:20000001-23000001:2
rs4350062	9	21733008	T	C	8.67744e-05	7.49485e-07	9.0366e-05	chr9:20000001-23000001:2
rs78266431	9	21499852	T	G	8.67198e-05	-7.4871e-07	9.03025e-05	chr9:20000001-23000001:2
rs75489053	9	22449820	A	G	8.63443e-05	7.5128e-07	9.06587e-05	chr9:21000001-24000001:2
rs6475564	9	21728683	T	C	8.56655e-05	7.37407e-07	8.95463e-05	chr9:20000001-23000001:2
rs1414255	9	21755894	A	C	8.56212e-05	7.36928e-07	8.95138e-05	chr9:20000001-23000001:2
rs10965401	9	22612960	A	G	8.55887e-05	-7.43102e-07	9.01096e-05	chr9:21000001-24000001:2
rs2891160	9	21732999	C	G	8.55457e-05	7.36105e-07	8.94577e-05	chr9:20000001-23000001:2
rs2027162	9	21737916	A	G	8.5062e-05	7.3084e-07	8.90978e-05	chr9:20000001-23000001:2
rs76472860	9	22623656	C	A	8.50497e-05	-7.3722e-07	8.97095e-05	chr9:21000001-24000001:2
rs4977788	9	22577061	C	T	8.50482e-05	-7.37441e-07	8.97393e-05	chr9:21000001-24000001:2
rs2165411	9	21730818	T	C	8.4823e-05	7.28249e-07	8.89209e-05	chr9:20000001-23000001:2
rs7041104	9	21725430	G	T	8.45799e-05	7.25601e-07	8.87389e-05	chr9:20000001-23000001:2
rs1414228	9	21773541	A	C	8.39602e-05	7.18903e-07	8.82802e-05	chr9:20000001-23000001:2
rs1556697	9	21741993	A	C	8.38505e-05	7.17688e-07	8.81948e-05	chr9:20000001-23000001:2
rs572941148	9	21642464	T	C	8.37634e-05	7.1654e-07	8.81026e-05	chr9:20000001-23000001:2
rs1846540	9	22578933	C	T	8.34024e-05	-7.19486e-07	8.85076e-05	chr9:21000001-24000001:2
rs545946342	9	21751179	T	C	8.33738e-05	-7.12676e-07	8.78586e-05	chr9:20000001-23000001:2
rs55856550	9	22364370	C	T	8.31513e-05	-7.16558e-07	8.82933e-05	chr9:21000001-24000001:2
rs76851787	9	21793906	A	G	8.29724e-05	-7.07934e-07	8.75049e-05	chr9:20000001-23000001:2
rs1414257	9	21757767	T	G	8.29185e-05	7.07592e-07	8.74966e-05	chr9:20000001-23000001:2
rs7871345	9	21729895	T	C	8.25072e-05	7.03147e-07	8.71882e-05	chr9:20000001-23000001:2
rs9695494	9	21727799	C	T	8.24389e-05	7.02407e-07	8.71367e-05	chr9:20000001-23000001:2
rs10119658	9	21757590	T	C	8.2298e-05	7.00879e-07	8.70299e-05	chr9:20000001-23000001:2
rs10811615	9	21782164	G	A	8.22492e-05	7.00185e-07	8.69709e-05	chr9:20000001-23000001:2
rs71506738	9	22614016	T	C	8.22417e-05	-7.0661e-07	8.76001e-05	chr9:21000001-24000001:2
rs78325803	9	21718992	A	G	8.22306e-05	7.01535e-07	8.71645e-05	chr9:20000001-23000001:2
rs5009178	9	21726571	C	G	8.21303e-05	6.99071e-07	8.69041e-05	chr9:20000001-23000001:2
rs5009177	9	21726572	A	G	8.21303e-05	6.99071e-07	8.69041e-05	chr9:20000001-23000001:2
rs5009176	9	21726573	T	A	8.21303e-05	6.99071e-07	8.69041e-05	chr9:20000001-23000001:2
rs7856219	9	22150261	T	C	8.19856e-05	-7.03979e-07	8.74266e-05	chr9:21000001-24000001:2
rs2891161	9	21728291	C	T	8.19537e-05	6.9716e-07	8.67707e-05	chr9:20000001-23000001:2
rs7036249	9	21745114	T	C	8.18775e-05	6.96332e-07	8.67125e-05	chr9:20000001-23000001:2
rs7036257	9	21745120	T	A	8.18743e-05	6.96297e-07	8.67101e-05	chr9:20000001-23000001:2
rs1414237	9	21732912	G	A	8.18413e-05	6.9595e-07	8.66864e-05	chr9:20000001-23000001:2
rs954399	9	22170983	C	A	8.15666e-05	-6.99291e-07	8.70906e-05	chr9:21000001-24000001:2
rs2152272	9	21773416	A	G	8.15656e-05	6.92989e-07	8.64803e-05	chr9:20000001-23000001:2
rs577507064	9	22509166	A	G	8.15052e-05	6.98827e-07	8.70713e-05	chr9:21000001-24000001:2
rs7858072	9	21700259	G	A	8.1417e-05	6.91335e-07	8.63611e-05	chr9:20000001-23000001:2
rs10757251	9	21754372	T	C	8.13133e-05	6.90241e-07	8.62861e-05	chr9:20000001-23000001:2
rs4300088	9	21755266	C	G	8.09638e-05	6.8647e-07	8.60212e-05	chr9:20000001-23000001:2
rs72697703	9	22419252	T	C	8.07105e-05	6.89981e-07	8.64366e-05	chr9:21000001-24000001:2
rs1414250	9	21754947	T	C	8.06339e-05	6.82914e-07	8.57709e-05	chr9:20000001-23000001:2
rs7021538	9	21733204	C	G	8.04898e-05	6.81367e-07	8.56622e-05	chr9:20000001-23000001:2
rs62562996	9	21576571	G	A	8.0489e-05	6.81111e-07	8.56279e-05	chr9:20000001-23000001:2
rs1414249	9	21750980	T	G	8.04435e-05	6.80868e-07	8.56268e-05	chr9:20000001-23000001:2
rs182663231	9	22364019	A	G	8.01237e-05	-6.83635e-07	8.59901e-05	chr9:21000001-24000001:2
rs6475568	9	21733706	G	A	8.00315e-05	6.76432e-07	8.53135e-05	chr9:20000001-23000001:2
rs140008388	9	21614542	A	G	7.99041e-05	6.75286e-07	8.52471e-05	chr9:20000001-23000001:2
rs7852710	9	21760254	T	C	7.98827e-05	6.74837e-07	8.52008e-05	chr9:20000001-23000001:2
rs538084892	9	21758363	C	T	7.95172e-05	-6.70785e-07	8.49054e-05	chr9:20000001-23000001:2
rs151317176	9	21726211	C	G	7.92972e-05	-6.70049e-07	8.49609e-05	chr9:20000001-23000001:2
rs72703438	9	21510642	G	A	7.92168e-05	-6.67509e-07	8.46693e-05	chr9:20000001-23000001:2
rs1414251	9	21755030	A	T	7.91245e-05	6.6667e-07	8.46196e-05	chr9:20000001-23000001:2
rs1832075	9	21726490	A	G	7.90672e-05	6.6606e-07	8.45765e-05	chr9:20000001-23000001:2
rs145263377	9	22402537	C	G	7.90418e-05	-6.71903e-07	8.51565e-05	chr9:21000001-24000001:2
rs1414235	9	21726306	G	A	7.88668e-05	6.63906e-07	8.44228e-05	chr9:20000001-23000001:2
rs7045768	9	21770709	T	C	7.88315e-05	6.63547e-07	8.43985e-05	chr9:20000001-23000001:2
rs7874607	9	21704498	A	G	7.87995e-05	6.63097e-07	8.43593e-05	chr9:20000001-23000001:2
rs10116567	9	21727702	G	A	7.86579e-05	6.61664e-07	8.42627e-05	chr9:20000001-23000001:2
rs16938499	9	21653863	A	G	7.86327e-05	6.61266e-07	8.42257e-05	chr9:20000001-23000001:2
rs1335506	9	21750267	G	A	7.86183e-05	6.61236e-07	8.42318e-05	chr9:20000001-23000001:2
rs72697710	9	22422736	G	A	7.86181e-05	6.67359e-07	8.48348e-05	chr9:21000001-24000001:2
rs117033904	9	21871235	C	A	7.84501e-05	-6.62071e-07	8.44677e-05	chr9:20000001-23000001:2
rs1372058	9	21747311	G	A	7.82963e-05	6.57777e-07	8.3984e-05	chr9:20000001-23000001:2
rs1556696	9	21741985	C	T	7.82256e-05	6.57018e-07	8.39295e-05	chr9:20000001-23000001:2
rs1414244	9	21748532	A	G	7.81868e-05	6.56601e-07	8.38996e-05	chr9:20000001-23000001:2
rs10757245	9	21746496	C	A	7.81609e-05	6.56324e-07	8.38798e-05	chr9:20000001-23000001:2
rs3849929	9	21769412	G	A	7.81195e-05	6.55904e-07	8.38513e-05	chr9:20000001-23000001:2
rs6475572	9	21736020	T	A	7.7962e-05	6.54184e-07	8.37255e-05	chr9:20000001-23000001:2
rs148161728	9	21907165	G	A	7.79488e-05	-6.53832e-07	8.36862e-05	chr9:20000001-23000001:2
rs72658403	9	22159585	T	C	7.7891e-05	6.59493e-07	8.42704e-05	chr9:21000001-24000001:2
rs10757247	9	21747859	C	T	7.7367e-05	6.47816e-07	8.32675e-05	chr9:20000001-23000001:2
rs187932366	9	21885413	G	A	7.72544e-05	-6.46658e-07	8.3187e-05	chr9:20000001-23000001:2
rs10757240	9	21734449	G	C	7.71801e-05	6.45822e-07	8.3124e-05	chr9:20000001-23000001:2
rs1345025	9	21745412	G	A	7.71276e-05	6.45253e-07	8.30824e-05	chr9:20000001-23000001:2
rs2383186	9	21728051	T	C	7.70247e-05	6.44158e-07	8.30036e-05	chr9:20000001-23000001:2
rs10757246	9	21746587	A	G	7.70145e-05	6.44042e-07	8.29947e-05	chr9:20000001-23000001:2
rs16906193	9	22472796	T	C	7.69125e-05	6.49006e-07	8.35185e-05	chr9:21000001-24000001:2
rs10811613	9	21775342	C	G	7.67367e-05	6.41105e-07	8.27844e-05	chr9:20000001-23000001:2
rs1335507	9	21750445	C	T	7.67187e-05	6.4088e-07	8.27658e-05	chr9:20000001-23000001:2
rs368134032	9	21593569	A	G	7.6687e-05	-6.40294e-07	8.27065e-05	chr9:20000001-23000001:2
rs1499544	9	22552593	T	A	7.63567e-05	-6.43247e-07	8.31161e-05	chr9:21000001-24000001:2
rs10757252	9	21754588	C	T	7.63419e-05	6.36851e-07	8.24732e-05	chr9:20000001-23000001:2
rs4352937	9	21747749	C	T	7.62444e-05	6.35808e-07	8.23972e-05	chr9:20000001-23000001:2
rs149821856	9	22618932	A	G	7.62033e-05	6.41525e-07	8.29862e-05	chr9:21000001-24000001:2
rs6475569	9	21733889	A	G	7.6113e-05	6.34413e-07	8.22961e-05	chr9:20000001-23000001:2
rs1345027	9	21751962	A	G	7.60263e-05	6.3348e-07	8.22277e-05	chr9:20000001-23000001:2
rs7037577	9	21772037	G	A	7.5795e-05	6.3104e-07	8.20516e-05	chr9:20000001-23000001:2
rs1335505	9	21748484	C	T	7.57871e-05	6.30926e-07	8.20412e-05	chr9:20000001-23000001:2
rs7023299	9	21728406	G	A	7.57199e-05	6.30213e-07	8.19896e-05	chr9:20000001-23000001:2
rs72703454	9	21532297	G	A	7.56204e-05	-6.2903e-07	8.18947e-05	chr9:20000001-23000001:2
rs5007257	9	22591315	T	C	7.54341e-05	-6.33351e-07	8.23964e-05	chr9:21000001-24000001:2
rs1335508	9	21750587	T	C	7.53455e-05	6.26216e-07	8.16968e-05	chr9:20000001-23000001:2
rs148730083	9	21673479	A	C	7.51998e-05	-6.25033e-07	8.16355e-05	chr9:20000001-23000001:2
rs2119466	9	21745990	T	C	7.51639e-05	6.24278e-07	8.15546e-05	chr9:20000001-23000001:2
rs7850446	9	21763742	G	A	7.51341e-05	6.23974e-07	8.15332e-05	chr9:20000001-23000001:2
rs7858725	9	22473237	A	T	7.51326e-05	6.29905e-07	8.21298e-05	chr9:21000001-24000001:2
rs190629452	9	22228322	A	G	7.51003e-05	-6.2952e-07	8.2099e-05	chr9:21000001-24000001:2
rs7852900	9	21746796	A	G	7.50918e-05	6.23509e-07	8.14982e-05	chr9:20000001-23000001:2
rs1414246	9	21750075	A	G	7.48627e-05	6.2107e-07	8.1319e-05	chr9:20000001-23000001:2
rs10757238	9	21732466	C	T	7.48605e-05	6.21051e-07	8.13179e-05	chr9:20000001-23000001:2
rs2184551	9	21773222	A	G	7.45602e-05	6.17881e-07	8.10864e-05	chr9:20000001-23000001:2
rs10965122	9	21775508	A	G	7.44951e-05	6.17184e-07	8.10347e-05	chr9:20000001-23000001:2
rs10116090	9	21723055	T	C	7.445e-05	6.16679e-07	8.09958e-05	chr9:20000001-23000001:2
rs10116546	9	21727693	G	A	7.44329e-05	6.16501e-07	8.09829e-05	chr9:20000001-23000001:2
rs10118262	9	21759891	C	T	7.44135e-05	6.16298e-07	8.09682e-05	chr9:20000001-23000001:2
rs7853131	9	21746976	A	T	7.43986e-05	6.16127e-07	8.09547e-05	chr9:20000001-23000001:2
rs1414245	9	21750069	A	G	7.43179e-05	6.15269e-07	8.08915e-05	chr9:20000001-23000001:2
rs1414240	9	21743650	G	A	7.4278e-05	6.14844e-07	8.086e-05	chr9:20000001-23000001:2
rs1372057	9	21747110	T	C	7.4195e-05	6.13961e-07	8.07947e-05	chr9:20000001-23000001:2
rs1335502	9	21736274	A	G	7.40335e-05	6.1225e-07	8.06687e-05	chr9:20000001-23000001:2
rs9298823	9	21749607	T	C	7.40125e-05	6.12022e-07	8.06514e-05	chr9:20000001-23000001:2
rs1414242	9	21748239	T	C	7.39927e-05	6.11753e-07	8.06274e-05	chr9:20000001-23000001:2
rs6475571	9	21736017	C	T	7.39086e-05	6.10909e-07	8.05684e-05	chr9:20000001-23000001:2
rs7856941	9	21761322	T	C	7.38092e-05	6.09868e-07	8.04924e-05	chr9:20000001-23000001:2
rs28681140	9	21703947	T	C	7.36745e-05	6.08355e-07	8.03744e-05	chr9:20000001-23000001:2
rs150728660	9	21500991	G	T	7.34792e-05	6.06121e-07	8.01973e-05	chr9:20000001-23000001:2
rs1414236	9	21732544	C	A	7.33817e-05	6.05323e-07	8.01547e-05	chr9:20000001-23000001:2
rs1414247	9	21750170	T	C	7.33776e-05	6.05274e-07	8.01506e-05	chr9:20000001-23000001:2
rs1561651	9	21742746	T	A	7.32953e-05	6.04399e-07	8.00853e-05	chr9:20000001-23000001:2
rs2891159	9	21747672	G	A	7.31257e-05	6.02599e-07	7.99512e-05	chr9:20000001-23000001:2
rs72703435	9	21510368	C	A	7.30209e-05	-6.01351e-07	7.98488e-05	chr9:20000001-23000001:2
rs10738595	9	21745004	T	G	7.29663e-05	6.00907e-07	7.98251e-05	chr9:20000001-23000001:2
rs2119467	9	21746107	C	A	7.29514e-05	6.00749e-07	7.98133e-05	chr9:20000001-23000001:2
rs6475574	9	21736052	C	T	7.28355e-05	5.99523e-07	7.9722e-05	chr9:20000001-23000001:2
rs1414238	9	21737149	C	T	7.27253e-05	5.98357e-07	7.9635e-05	chr9:20000001-23000001:2
rs1095898	9	22189716	C	T	7.26183e-05	-6.03591e-07	8.02235e-05	chr9:21000001-24000001:2
rs1561652	9	21742816	T	G	7.25907e-05	5.96924e-07	7.95274e-05	chr9:20000001-23000001:2
rs1372059	9	21747420	C	T	7.25521e-05	5.96515e-07	7.94967e-05	chr9:20000001-23000001:2
rs4636294	9	21747803	A	G	7.24855e-05	5.95809e-07	7.94438e-05	chr9:20000001-23000001:2
rs190178852	9	22514190	A	T	7.24587e-05	6.01508e-07	8.00414e-05	chr9:21000001-24000001:2
rs1345028	9	21752068	G	T	7.23728e-05	5.94617e-07	7.93547e-05	chr9:20000001-23000001:2
rs1335512	9	21761440	C	G	7.19136e-05	5.89763e-07	7.89906e-05	chr9:20000001-23000001:2
rs144023104	9	21682738	T	C	7.18417e-05	-5.88878e-07	7.89151e-05	chr9:20000001-23000001:2
rs1095902	9	22181450	G	A	7.17691e-05	-5.94565e-07	7.95492e-05	chr9:21000001-24000001:2
rs950770	9	21741662	C	A	7.15598e-05	5.86008e-07	7.87068e-05	chr9:20000001-23000001:2
rs9886831	9	21773167	C	G	7.13387e-05	5.83705e-07	7.85354e-05	chr9:20000001-23000001:2
rs10965199	9	21954653	C	T	7.12745e-05	-5.8965e-07	7.94597e-05	chr9:20000001-23000001:2
rs184736031	9	21820874	C	G	7.08578e-05	-5.78387e-07	7.81152e-05	chr9:20000001-23000001:2
rs76504318	9	21785313	T	C	7.07831e-05	5.77622e-07	7.80589e-05	chr9:20000001-23000001:2
rs10757242	9	21739592	G	C	7.07622e-05	5.77589e-07	7.807e-05	chr9:20000001-23000001:2
rs6475553	9	21702122	T	C	7.07245e-05	5.77125e-07	7.803e-05	chr9:20000001-23000001:2
rs72691564	9	21813518	C	T	7.05977e-05	-5.75874e-07	7.79412e-05	chr9:20000001-23000001:2
rs7024027	9	21772930	T	C	7.04701e-05	5.74528e-07	7.78388e-05	chr9:20000001-23000001:2
rs1452657	9	21700496	T	C	7.03596e-05	5.73268e-07	7.7736e-05	chr9:20000001-23000001:2
rs190275365	9	21827069	C	T	7.02465e-05	-5.71935e-07	7.76241e-05	chr9:20000001-23000001:2
rs7036656	9	21990457	C	T	7.02424e-05	5.73544e-07	7.78665e-05	chr9:20000001-23000001:2
rs10757250	9	21754226	C	G	7.02276e-05	5.71941e-07	7.76394e-05	chr9:20000001-23000001:2
rs17240142	9	22472208	A	G	7.01831e-05	5.77156e-07	7.81927e-05	chr9:21000001-24000001:2
rs148745437	9	21833095	C	T	7.00428e-05	5.70381e-07	7.75486e-05	chr9:20000001-23000001:2
rs185209636	9	22293454	T	C	7.00195e-05	5.76133e-07	7.81659e-05	chr9:21000001-24000001:2
rs9644858	9	21741050	C	G	7.00194e-05	5.69744e-07	7.74715e-05	chr9:20000001-23000001:2
rs117576622	9	21922912	A	G	6.99543e-05	5.69039e-07	7.74162e-05	chr9:20000001-23000001:2
rs567538893	9	21964441	G	A	6.984e-05	-5.67686e-07	7.7302e-05	chr9:20000001-23000001:2
rs7026813	9	22472338	A	T	6.97547e-05	5.72618e-07	7.78466e-05	chr9:21000001-24000001:2
rs113945194	9	21617898	G	A	6.95018e-05	5.64101e-07	7.70253e-05	chr9:20000001-23000001:2
rs7019601	9	21741797	T	C	6.94715e-05	5.63973e-07	7.70295e-05	chr9:20000001-23000001:2
rs568361254	9	21828662	G	C	6.93121e-05	-5.62092e-07	7.687e-05	chr9:20000001-23000001:2
rs541484725	9	21821514	G	A	6.92525e-05	-5.61472e-07	7.68228e-05	chr9:20000001-23000001:2
rs62574790	9	22465218	A	C	6.92352e-05	5.67101e-07	7.74228e-05	chr9:21000001-24000001:2
rs77925074	9	22476281	G	A	6.91836e-05	5.66558e-07	7.73814e-05	chr9:21000001-24000001:2
rs7851133	9	21846327	C	T	6.8728e-05	5.5631e-07	7.64507e-05	chr9:20000001-23000001:2
rs1333054	9	22165583	C	T	6.87219e-05	-5.61766e-07	7.70194e-05	chr9:21000001-24000001:2
rs10965127	9	21778976	A	C	6.84588e-05	5.53341e-07	7.62109e-05	chr9:20000001-23000001:2
rs72691562	9	21813303	A	C	6.83708e-05	-5.52432e-07	7.61417e-05	chr9:20000001-23000001:2
rs191984025	9	21830658	C	G	6.83644e-05	-5.52132e-07	7.61011e-05	chr9:20000001-23000001:2
rs62555406	9	22191500	G	A	6.83338e-05	-5.58141e-07	7.67741e-05	chr9:21000001-24000001:2
rs72697802	9	22608279	A	G	6.82985e-05	-5.57171e-07	7.66555e-05	chr9:21000001-24000001:2
rs72703461	9	21550868	A	G	6.82164e-05	-5.50709e-07	7.60004e-05	chr9:20000001-23000001:2
rs2152273	9	21773347	C	T	6.81998e-05	5.50642e-07	7.60032e-05	chr9:20000001-23000001:2
rs16906157	9	22468301	C	T	6.79776e-05	5.53838e-07	7.64013e-05	chr9:21000001-24000001:2
rs184659130	9	22358715	G	A	6.78818e-05	5.52777e-07	7.63153e-05	chr9:21000001-24000001:2
rs62574793	9	22466791	A	G	6.78523e-05	5.52517e-07	7.62987e-05	chr9:21000001-24000001:2
rs72691561	9	21813241	T	C	6.76641e-05	-5.45018e-07	7.55655e-05	chr9:20000001-23000001:2
rs76106677	9	22064562	G	A	6.7626e-05	5.53637e-07	7.66454e-05	chr9:21000001-24000001:2
rs72697782	9	22560398	G	A	6.75034e-05	-5.49036e-07	7.60427e-05	chr9:21000001-24000001:2
rs62574792	9	22466431	G	T	6.73727e-05	5.47457e-07	7.59047e-05	chr9:21000001-24000001:2
rs7846749	9	21780251	A	G	6.7285e-05	5.41011e-07	7.52499e-05	chr9:20000001-23000001:2
rs78083758	9	21834600	C	T	6.72126e-05	-5.40082e-07	7.51645e-05	chr9:20000001-23000001:2
rs10757253	9	21772267	T	C	6.70466e-05	5.38551e-07	7.506e-05	chr9:20000001-23000001:2
rs12348411	9	22164045	C	G	6.67117e-05	-5.40554e-07	7.53691e-05	chr9:21000001-24000001:2
rs6475563	9	21726778	G	A	6.66675e-05	5.34559e-07	7.47448e-05	chr9:20000001-23000001:2
rs6475579	9	21771756	A	G	6.65021e-05	5.32855e-07	7.46127e-05	chr9:20000001-23000001:2
rs113910446	9	21612909	C	G	6.60854e-05	5.28353e-07	7.42461e-05	chr9:20000001-23000001:2
rs2767409	9	22184997	G	A	6.60687e-05	-5.33935e-07	7.4859e-05	chr9:21000001-24000001:2
rs7042962	9	21703051	C	G	6.59916e-05	5.27442e-07	7.41794e-05	chr9:20000001-23000001:2
rs546529695	9	21905309	C	T	6.59712e-05	5.27177e-07	7.41545e-05	chr9:20000001-23000001:2
rs549984501	9	22356020	C	G	6.58825e-05	5.31966e-07	7.47029e-05	chr9:21000001-24000001:2
rs10114559	9	21816637	T	C	6.57417e-05	5.25443e-07	7.40677e-05	chr9:20000001-23000001:2
rs186431191	9	21821277	T	A	6.56756e-05	-5.24015e-07	7.38979e-05	chr9:20000001-23000001:2
rs2025796	9	22202151	G	A	6.56385e-05	5.30194e-07	7.46222e-05	chr9:21000001-24000001:2
rs10124514	9	22196972	C	G	6.54613e-05	-5.27869e-07	7.44029e-05	chr9:21000001-24000001:2
rs935053	9	21783922	G	A	6.53955e-05	5.21267e-07	7.3693e-05	chr9:20000001-23000001:2
rs776851639	9	21582842	A	G	6.53003e-05	5.20096e-07	7.35861e-05	chr9:20000001-23000001:2
rs7863846	9	22168128	C	T	6.51773e-05	-5.24436e-07	7.40961e-05	chr9:21000001-24000001:2
rs7027027	9	22472289	G	T	6.49745e-05	5.22285e-07	7.3923e-05	chr9:21000001-24000001:2
rs62562994	9	21555167	T	C	6.49595e-05	5.16538e-07	7.33018e-05	chr9:20000001-23000001:2
rs10757239	9	21733113	G	T	6.49303e-05	5.16455e-07	7.33123e-05	chr9:20000001-23000001:2
rs16906154	9	22467696	A	G	6.49098e-05	5.21601e-07	7.38681e-05	chr9:21000001-24000001:2
rs9942973	9	21507130	G	C	6.45579e-05	-5.1244e-07	7.29804e-05	chr9:20000001-23000001:2
rs62574782	9	22443763	A	G	6.44696e-05	5.1697e-07	7.34967e-05	chr9:21000001-24000001:2
rs62572286	9	22495034	G	A	6.44533e-05	5.16835e-07	7.34885e-05	chr9:21000001-24000001:2
rs10757254	9	21775061	A	G	6.43168e-05	5.10069e-07	7.2801e-05	chr9:20000001-23000001:2
rs3731211	9	21986847	T	A	6.42996e-05	5.11128e-07	7.29824e-05	chr9:20000001-23000001:2
rs62572285	9	22495005	G	A	6.42021e-05	5.14211e-07	7.32786e-05	chr9:21000001-24000001:2
rs34864022	9	22609110	A	G	6.41363e-05	-5.13583e-07	7.32328e-05	chr9:21000001-24000001:2
rs10738599	9	21774467	T	C	6.40082e-05	5.06862e-07	7.25431e-05	chr9:20000001-23000001:2
rs67134687	9	21845308	A	G	6.38699e-05	5.05222e-07	7.23951e-05	chr9:20000001-23000001:2
rs10965096	9	21661028	C	T	6.36638e-05	-5.03554e-07	7.22975e-05	chr9:20000001-23000001:2
rs7021012	9	21775957	G	A	6.34282e-05	5.00842e-07	7.20573e-05	chr9:20000001-23000001:2
rs113504040	9	22200159	G	A	6.32672e-05	5.0458e-07	7.25133e-05	chr9:21000001-24000001:2
rs2779746	9	22193242	T	A	6.27883e-05	-4.99935e-07	7.21643e-05	chr9:21000001-24000001:2
rs17239912	9	22469860	C	G	6.27327e-05	4.98863e-07	7.20386e-05	chr9:21000001-24000001:2
rs142460168	9	22182700	C	T	6.23592e-05	4.94953e-07	7.17186e-05	chr9:21000001-24000001:2
rs531576875	9	21625960	A	T	6.22501e-05	-4.88591e-07	7.10564e-05	chr9:20000001-23000001:2
rs10811674	9	22198464	C	T	6.21984e-05	4.94069e-07	7.17086e-05	chr9:21000001-24000001:2
rs6475591	9	21846727	A	G	6.21721e-05	4.88796e-07	7.11542e-05	chr9:20000001-23000001:2
rs745817581	9	21526701	G	C	6.21714e-05	4.87611e-07	7.09629e-05	chr9:20000001-23000001:2
rs4548267	9	21748073	G	A	6.20512e-05	4.86696e-07	7.09144e-05	chr9:20000001-23000001:2
rs192011380	9	22334799	A	C	6.20147e-05	4.91369e-07	7.14258e-05	chr9:21000001-24000001:2
rs555002739	9	22461928	G	A	6.18616e-05	4.89994e-07	7.13304e-05	chr9:21000001-24000001:2
rs1345022	9	21785304	C	G	6.16308e-05	4.82213e-07	7.05349e-05	chr9:20000001-23000001:2
rs184698092	9	22196340	G	T	6.15947e-05	4.87254e-07	7.11083e-05	chr9:21000001-24000001:2
rs10965148	9	21821281	A	G	6.15693e-05	4.82128e-07	7.05724e-05	chr9:20000001-23000001:2
rs187019605	9	21858588	A	C	6.15301e-05	-4.81546e-07	7.05101e-05	chr9:20000001-23000001:2
rs10757255	9	21776631	G	A	6.14573e-05	4.80452e-07	7.03923e-05	chr9:20000001-23000001:2
rs4428748	9	21693816	G	A	6.13984e-05	4.79979e-07	7.03644e-05	chr9:20000001-23000001:2
rs41517746	9	21696288	C	T	6.13758e-05	4.79538e-07	7.03109e-05	chr9:20000001-23000001:2
rs72655422	9	22128352	C	T	6.12847e-05	4.85133e-07	7.10216e-05	chr9:21000001-24000001:2
rs79623239	9	22473932	T	C	6.12295e-05	4.83262e-07	7.07639e-05	chr9:21000001-24000001:2
rs62572287	9	22495038	A	G	6.11881e-05	4.82841e-07	7.07298e-05	chr9:21000001-24000001:2
rs139109325	9	22092249	C	T	6.10808e-05	-4.8421e-07	7.10418e-05	chr9:21000001-24000001:2
rs10811623	9	21811154	A	G	6.10611e-05	4.76833e-07	7.01316e-05	chr9:20000001-23000001:2
rs6475547	9	21694602	T	C	6.09635e-05	4.75512e-07	6.99967e-05	chr9:20000001-23000001:2
rs6475614	9	22153265	T	C	6.08308e-05	-4.79148e-07	7.04258e-05	chr9:21000001-24000001:2
rs75504838	9	21614495	A	G	6.07349e-05	4.7284e-07	6.97493e-05	chr9:20000001-23000001:2
rs12344842	9	21793177	T	G	6.07271e-05	4.72911e-07	6.97675e-05	chr9:20000001-23000001:2
rs569729013	9	22593119	A	G	6.06145e-05	4.76942e-07	7.02461e-05	chr9:21000001-24000001:2
rs10757226	9	21580062	T	C	6.01841e-05	-4.67634e-07	6.93541e-05	chr9:20000001-23000001:2
rs62572275	9	22484935	A	G	6.01297e-05	4.71869e-07	6.98201e-05	chr9:21000001-24000001:2
rs4478654	9	22394613	T	C	5.99334e-05	4.69849e-07	6.96525e-05	chr9:21000001-24000001:2
rs1095901	9	22179701	G	A	5.9644e-05	-4.67024e-07	6.94298e-05	chr9:21000001-24000001:2
rs1562996	9	21577870	C	G	5.92216e-05	-4.57745e-07	6.85256e-05	chr9:20000001-23000001:2
rs138371130	9	21522225	A	T	5.89463e-05	4.5447e-07	6.82114e-05	chr9:20000001-23000001:2
rs1542074	9	21786304	C	T	5.84801e-05	4.49828e-07	6.78296e-05	chr9:20000001-23000001:2
rs62572272	9	22475581	T	C	5.80857e-05	4.50789e-07	6.8047e-05	chr9:21000001-24000001:2
rs118175580	9	21702341	G	A	5.80783e-05	-4.45593e-07	6.74591e-05	chr9:20000001-23000001:2
rs558934685	9	22142561	T	G	5.74474e-05	4.44217e-07	6.74856e-05	chr9:21000001-24000001:2
rs185355129	9	21684599	A	T	5.73467e-05	4.38448e-07	6.68759e-05	chr9:20000001-23000001:2
rs1869207	9	21591540	T	C	5.72992e-05	-4.37724e-07	6.67934e-05	chr9:20000001-23000001:2
rs7018772	9	21787402	G	C	5.72721e-05	4.37484e-07	6.67758e-05	chr9:20000001-23000001:2
rs184296694	9	21950391	G	T	5.7017e-05	-4.34959e-07	6.65653e-05	chr9:20000001-23000001:2
rs543709558	9	21727280	G	T	5.67785e-05	-4.32366e-07	6.63277e-05	chr9:20000001-23000001:2
rs7033503	9	21799598	T	C	5.67528e-05	4.32241e-07	6.63287e-05	chr9:20000001-23000001:2
rs559703147	9	22313352	A	G	5.67188e-05	4.36751e-07	6.68451e-05	chr9:21000001-24000001:2
rs58570889	9	21848531	G	A	5.64361e-05	4.28824e-07	6.60164e-05	chr9:20000001-23000001:2
rs147347597	9	21815270	A	G	5.63292e-05	-4.2799e-07	6.59663e-05	chr9:20000001-23000001:2
rs78479426	9	21729794	A	G	5.6308e-05	4.2839e-07	6.60546e-05	chr9:20000001-23000001:2
rs10757241	9	21734480	G	C	5.60414e-05	4.2497e-07	6.56957e-05	chr9:20000001-23000001:2
rs142739861	9	22237462	C	T	5.59557e-05	-4.2899e-07	6.6178e-05	chr9:21000001-24000001:2
rs776073250	9	22610470	C	G	5.58462e-05	-4.27957e-07	6.60957e-05	chr9:21000001-24000001:2
rs6475548	9	21694664	C	T	5.57948e-05	4.22603e-07	6.55018e-05	chr9:20000001-23000001:2
rs62572281	9	22493586	T	C	5.57763e-05	4.27157e-07	6.60186e-05	chr9:21000001-24000001:2
rs4364717	9	21801530	A	G	5.56137e-05	4.21299e-07	6.54356e-05	chr9:20000001-23000001:2
rs570913962	9	22336312	A	G	5.55239e-05	-4.2454e-07	6.57871e-05	chr9:21000001-24000001:2
rs79786100	9	22612600	T	C	5.54477e-05	4.23904e-07	6.57439e-05	chr9:21000001-24000001:2
rs62572284	9	22494537	A	T	5.52506e-05	4.21793e-07	6.55508e-05	chr9:21000001-24000001:2
rs62572280	9	22493351	G	A	5.52304e-05	4.21588e-07	6.55329e-05	chr9:21000001-24000001:2
rs527727620	9	21916664	G	A	5.51449e-05	-4.15722e-07	6.4874e-05	chr9:20000001-23000001:2
rs7046179	9	21582103	T	C	5.4874e-05	-4.13389e-07	6.4706e-05	chr9:20000001-23000001:2
rs10965128	9	21780797	C	T	5.47019e-05	4.11515e-07	6.45289e-05	chr9:20000001-23000001:2
rs201947499	9	21705206	T	C	5.45276e-05	4.09698e-07	6.43639e-05	chr9:20000001-23000001:2
rs148434607	9	21732598	T	A	5.4483e-05	-4.09268e-07	6.43278e-05	chr9:20000001-23000001:2
rs57401633	9	22408480	C	T	5.44131e-05	4.13234e-07	6.47962e-05	chr9:21000001-24000001:2
rs143616165	9	22343603	C	T	5.43765e-05	-4.12874e-07	6.47656e-05	chr9:21000001-24000001:2
rs7030252	9	21522293	A	G	5.43409e-05	-4.07669e-07	6.41715e-05	chr9:20000001-23000001:2
rs58998163	9	21744746	C	G	5.40555e-05	-4.05178e-07	6.39864e-05	chr9:20000001-23000001:2
rs530340003	9	22494940	G	A	5.39215e-05	-4.08248e-07	6.43559e-05	chr9:21000001-24000001:2
rs1551919	9	21584377	G	T	5.37586e-05	-4.01897e-07	6.36689e-05	chr9:20000001-23000001:2
rs1409771	9	22201036	T	A	5.36356e-05	4.06057e-07	6.42252e-05	chr9:21000001-24000001:2
rs772674110	9	21781423	T	C	5.34888e-05	3.99045e-07	6.34021e-05	chr9:20000001-23000001:2
rs180926897	9	22085444	C	T	5.32449e-05	-4.0291e-07	6.40198e-05	chr9:21000001-24000001:2
rs62555181	9	22395330	G	A	5.3203e-05	4.01042e-07	6.37215e-05	chr9:21000001-24000001:2
rs10965267	9	22161828	T	G	5.31264e-05	-4.00601e-07	6.37124e-05	chr9:21000001-24000001:2
rs7855525	9	21722195	G	A	5.31054e-05	3.95555e-07	6.31243e-05	chr9:20000001-23000001:2
rs10811618	9	21790142	G	C	5.30134e-05	3.9433e-07	6.29867e-05	chr9:20000001-23000001:2
rs3928894	9	21818310	C	T	5.27798e-05	3.91958e-07	6.27712e-05	chr9:20000001-23000001:2
rs7022856	9	21788523	A	G	5.27291e-05	3.91468e-07	6.27289e-05	chr9:20000001-23000001:2
rs62572329	9	22541383	A	G	5.27246e-05	3.96111e-07	6.32716e-05	chr9:21000001-24000001:2
rs374796792	9	22058911	C	T	5.25755e-05	-3.95062e-07	6.32191e-05	chr9:21000001-24000001:2
rs1292179	9	22190548	C	T	5.23914e-05	-3.93472e-07	6.31011e-05	chr9:21000001-24000001:2
rs184322230	9	22374393	A	C	5.23866e-05	3.92714e-07	6.29676e-05	chr9:21000001-24000001:2
rs538247	9	22450566	T	C	5.21341e-05	3.90189e-07	6.27417e-05	chr9:21000001-24000001:2
rs190547258	9	22344501	G	A	5.20811e-05	-3.89626e-07	6.26882e-05	chr9:21000001-24000001:2
rs537971661	9	21704546	A	G	5.20356e-05	-3.84546e-07	6.21067e-05	chr9:20000001-23000001:2
rs62572323	9	22526803	T	C	5.19957e-05	3.88788e-07	6.26144e-05	chr9:21000001-24000001:2
rs563802	9	22451031	G	A	5.18806e-05	3.8763e-07	6.25098e-05	chr9:21000001-24000001:2
9:22464045_A_C	9	22464045	A	C	5.18131e-05	-3.86907e-07	6.24403e-05	chr9:21000001-24000001:2
rs1542075	9	21790669	C	G	5.17936e-05	3.82077e-07	6.18786e-05	chr9:20000001-23000001:2
rs10811617	9	21790067	A	G	5.17386e-05	3.81523e-07	6.18278e-05	chr9:20000001-23000001:2
rs190485012	9	21760595	C	G	5.17062e-05	-3.81736e-07	6.18984e-05	chr9:20000001-23000001:2
rs62572299	9	22516963	A	G	5.16917e-05	3.85725e-07	6.23369e-05	chr9:21000001-24000001:2
rs72703443	9	21515950	T	C	5.16814e-05	-3.809e-07	6.17662e-05	chr9:20000001-23000001:2
rs186354649	9	21940488	T	A	5.161e-05	-3.8019e-07	6.17019e-05	chr9:20000001-23000001:2
rs17253318	9	22486246	A	C	5.15557e-05	3.84332e-07	6.22079e-05	chr9:21000001-24000001:2
rs7038708	9	21788081	T	G	5.15356e-05	3.79487e-07	6.16418e-05	chr9:20000001-23000001:2
rs7849231	9	22152401	C	T	5.14548e-05	-3.83342e-07	6.21203e-05	chr9:21000001-24000001:2
rs117713550	9	22529095	A	C	5.11947e-05	3.80685e-07	6.1874e-05	chr9:21000001-24000001:2
rs62572283	9	22494361	G	C	5.10535e-05	3.79291e-07	6.1749e-05	chr9:21000001-24000001:2
rs182619176	9	22447428	G	T	5.08412e-05	-3.77133e-07	6.1549e-05	chr9:21000001-24000001:2
rs1751449	9	22196863	A	G	5.08405e-05	-3.77133e-07	6.15496e-05	chr9:21000001-24000001:2
rs4074785	9	21981583	G	A	5.07024e-05	3.73655e-07	6.13515e-05	chr9:20000001-23000001:2
rs10965102	9	21698087	T	C	5.0621e-05	3.70755e-07	6.08809e-05	chr9:20000001-23000001:2
rs73652805	9	21941602	C	G	5.05045e-05	-3.69275e-07	6.07131e-05	chr9:20000001-23000001:2
rs7027989	9	21817754	A	G	5.04276e-05	3.68425e-07	6.06266e-05	chr9:20000001-23000001:2
rs2123338	9	21694039	C	T	5.03367e-05	3.67634e-07	6.05648e-05	chr9:20000001-23000001:2
rs111918541	9	21728007	G	A	5.01315e-05	3.6558e-07	6.03738e-05	chr9:20000001-23000001:2
rs113972565	9	22540690	G	T	5.01136e-05	3.69906e-07	6.08901e-05	chr9:21000001-24000001:2
rs62574794	9	22467275	A	G	5.00244e-05	3.68999e-07	6.0805e-05	chr9:21000001-24000001:2
rs554544693	9	21758822	A	C	5.00221e-05	-3.64257e-07	6.02278e-05	chr9:20000001-23000001:2
rs188938186	9	22253828	C	T	4.99772e-05	-3.6852e-07	6.076e-05	chr9:21000001-24000001:2
rs117447397	9	21501888	T	G	4.99169e-05	3.6337e-07	6.01615e-05	chr9:20000001-23000001:2
rs192235048	9	21758569	G	A	4.98957e-05	-3.62997e-07	6.01105e-05	chr9:20000001-23000001:2
rs62574791	9	22466245	C	G	4.9857e-05	3.67321e-07	6.06493e-05	chr9:21000001-24000001:2
rs77122753	9	21730872	G	C	4.98196e-05	3.64971e-07	6.042e-05	chr9:20000001-23000001:2
rs62572298	9	22515957	T	C	4.97186e-05	3.65902e-07	6.05142e-05	chr9:21000001-24000001:2
rs28808010	9	22492584	T	C	4.96166e-05	-3.64868e-07	6.04168e-05	chr9:21000001-24000001:2
rs7874089	9	21911311	T	A	4.95794e-05	3.59985e-07	5.98435e-05	chr9:20000001-23000001:2
rs72691563	9	21813495	C	T	4.95348e-05	-3.59548e-07	5.98033e-05	chr9:20000001-23000001:2
rs10965296	9	22215660	C	T	4.9525e-05	-3.64099e-07	6.03595e-05	chr9:21000001-24000001:2
rs188266611	9	22296366	G	T	4.95006e-05	3.63713e-07	6.03097e-05	chr9:21000001-24000001:2
rs10125220	9	21723301	G	C	4.94515e-05	3.58945e-07	5.97692e-05	chr9:20000001-23000001:2
rs10114758	9	21725335	G	C	4.94321e-05	3.58754e-07	5.97516e-05	chr9:20000001-23000001:2
rs117531116	9	22564884	T	C	4.94185e-05	3.62948e-07	6.02439e-05	chr9:21000001-24000001:2
rs4977781	9	22439781	A	G	4.93355e-05	3.62037e-07	6.01509e-05	chr9:21000001-24000001:2
rs191039417	9	21633698	G	A	4.92381e-05	3.56588e-07	5.95249e-05	chr9:20000001-23000001:2
rs117016124	9	21729276	A	G	4.92302e-05	3.56385e-07	5.94936e-05	chr9:20000001-23000001:2
rs117042185	9	21852697	T	C	4.9129e-05	3.55565e-07	5.94352e-05	chr9:20000001-23000001:2
rs557032253	9	22309858	G	A	4.88265e-05	-3.56958e-07	5.96756e-05	chr9:21000001-24000001:2
rs7858261	9	22020757	T	C	4.88184e-05	-3.58531e-07	5.99878e-05	chr9:21000001-24000001:2
rs10965393	9	22581260	C	A	4.87927e-05	-3.56684e-07	5.96561e-05	chr9:21000001-24000001:2
rs187478280	9	22579935	G	A	4.87442e-05	-3.56213e-07	5.96131e-05	chr9:21000001-24000001:2
rs117662056	9	21645847	A	T	4.8533e-05	3.49493e-07	5.88468e-05	chr9:20000001-23000001:2
rs10117244	9	21693409	C	A	4.84119e-05	3.4875e-07	5.88234e-05	chr9:20000001-23000001:2
rs62572300	9	22518310	C	G	4.82608e-05	3.51341e-07	5.91482e-05	chr9:21000001-24000001:2
rs139347519	9	22573048	G	A	4.82569e-05	-3.51273e-07	5.91389e-05	chr9:21000001-24000001:2
rs563910937	9	21727065	A	C	4.80989e-05	3.47752e-07	5.87955e-05	chr9:20000001-23000001:2
rs117628794	9	21765984	G	C	4.80309e-05	3.47163e-07	5.87484e-05	chr9:20000001-23000001:2
rs7865028	9	21719279	G	A	4.79993e-05	3.44518e-07	5.84067e-05	chr9:20000001-23000001:2
rs548997308	9	21656249	G	C	4.79981e-05	3.44157e-07	5.83363e-05	chr9:20000001-23000001:2
rs34437972	9	22578929	C	T	4.79066e-05	-3.48205e-07	5.88905e-05	chr9:21000001-24000001:2
rs10811585	9	21701534	C	A	4.78543e-05	3.42829e-07	5.82195e-05	chr9:20000001-23000001:2
rs56166190	9	21854159	T	C	4.78351e-05	3.4254e-07	5.81817e-05	chr9:20000001-23000001:2
rs185039114	9	22464043	A	C	4.78142e-05	-3.46861e-07	5.87195e-05	chr9:21000001-24000001:2
rs1414243	9	21748433	C	G	4.77679e-05	3.42241e-07	5.8191e-05	chr9:20000001-23000001:2
rs7849930	9	21916121	G	A	4.77635e-05	3.42297e-07	5.82068e-05	chr9:20000001-23000001:2
rs138967562	9	21973108	A	T	4.77483e-05	-3.43067e-07	5.8376e-05	chr9:20000001-23000001:2
rs535590364	9	21910274	G	A	4.76637e-05	3.40882e-07	5.80269e-05	chr9:20000001-23000001:2
rs72693664	9	22070683	A	T	4.76089e-05	3.45099e-07	5.85802e-05	chr9:21000001-24000001:2
rs7038523	9	21767007	A	T	4.75708e-05	3.40295e-07	5.80053e-05	chr9:20000001-23000001:2
rs145542470	9	21953099	G	A	4.7523e-05	-3.40888e-07	5.81735e-05	chr9:20000001-23000001:2
rs524807	9	22462880	G	C	4.7499e-05	3.43727e-07	5.84207e-05	chr9:21000001-24000001:2
rs2031950	9	22423818	A	G	4.72531e-05	3.41325e-07	5.8195e-05	chr9:21000001-24000001:2
rs568182547	9	22387515	T	A	4.7214e-05	-3.40903e-07	5.81511e-05	chr9:21000001-24000001:2
rs10811587	9	21703289	C	T	4.71431e-05	3.35755e-07	5.75366e-05	chr9:20000001-23000001:2
rs191206939	9	21650127	G	A	4.7091e-05	3.35225e-07	5.74838e-05	chr9:20000001-23000001:2
rs191212630	9	22312086	C	T	4.70862e-05	-3.39668e-07	5.8036e-05	chr9:21000001-24000001:2
rs1537372	9	22103183	G	T	4.70624e-05	-7.86536e-07	0.000169603	chr9:21000001-24000001:2
rs2383184	9	21763566	T	C	4.70353e-05	3.36864e-07	5.77196e-05	chr9:20000001-23000001:2
rs187586895	9	22413737	C	T	4.70192e-05	-3.38976e-07	5.79667e-05	chr9:21000001-24000001:2
rs139400395	9	22294773	A	G	4.68972e-05	-3.37766e-07	5.78502e-05	chr9:21000001-24000001:2
rs62559772	9	21608851	G	A	4.6849e-05	3.32814e-07	5.72484e-05	chr9:20000001-23000001:2
rs10811675	9	22202865	G	A	4.68442e-05	3.37583e-07	5.7868e-05	chr9:21000001-24000001:2
rs78432974	9	22132576	C	T	4.67839e-05	-3.37566e-07	5.79266e-05	chr9:21000001-24000001:2
rs200686854	9	21913117	C	T	4.66003e-05	-3.30561e-07	5.70513e-05	chr9:20000001-23000001:2
rs1981047	9	22173499	T	G	4.65758e-05	-3.35244e-07	5.7676e-05	chr9:21000001-24000001:2
rs7046475	9	21582326	T	C	4.65082e-05	-3.29606e-07	5.69536e-05	chr9:20000001-23000001:2
rs7038201	9	22399391	C	T	4.64712e-05	3.33543e-07	5.74424e-05	chr9:21000001-24000001:2
rs10965394	9	22592589	T	C	4.64526e-05	-3.33398e-07	5.74323e-05	chr9:21000001-24000001:2
rs17694987	9	22513603	A	G	4.6443e-05	3.33287e-07	5.74199e-05	chr9:21000001-24000001:2
rs558112667	9	21915593	G	T	4.64402e-05	-3.30833e-07	5.71209e-05	chr9:20000001-23000001:2
rs146138991	9	21603167	G	A	4.63822e-05	3.30169e-07	5.70467e-05	chr9:20000001-23000001:2
rs67220270	9	21778958	T	C	4.63751e-05	3.30339e-07	5.70888e-05	chr9:20000001-23000001:2
rs896655	9	21706571	A	G	4.6123e-05	3.26095e-07	5.66423e-05	chr9:20000001-23000001:2
rs62572321	9	22524925	T	C	4.60721e-05	3.29616e-07	5.70635e-05	chr9:21000001-24000001:2
rs191771069	9	21755529	T	C	4.60455e-05	3.26953e-07	5.67449e-05	chr9:20000001-23000001:2
rs7029036	9	21770143	G	A	4.60148e-05	3.24945e-07	5.65209e-05	chr9:20000001-23000001:2
rs6475570	9	21736008	C	G	4.60122e-05	3.26765e-07	5.67417e-05	chr9:20000001-23000001:2
rs35148759	9	21939306	T	C	4.59808e-05	-3.26653e-07	5.67516e-05	chr9:20000001-23000001:2
rs147637919	9	22341603	C	T	4.59409e-05	-3.28299e-07	5.69331e-05	chr9:21000001-24000001:2
rs17835669	9	22454125	A	G	4.59227e-05	3.28144e-07	5.69206e-05	chr9:21000001-24000001:2
rs117181619	9	21742831	T	A	4.58813e-05	3.25804e-07	5.6683e-05	chr9:20000001-23000001:2
rs191021218	9	21562545	G	T	4.58751e-05	-3.25164e-07	5.65586e-05	chr9:20000001-23000001:2
rs149163803	9	22235473	T	C	4.58636e-05	-3.27555e-07	5.68627e-05	chr9:21000001-24000001:2
rs78882037	9	21742772	G	A	4.58212e-05	3.25211e-07	5.6625e-05	chr9:20000001-23000001:2
rs185675782	9	22462004	C	G	4.57997e-05	-3.26895e-07	5.67951e-05	chr9:21000001-24000001:2
rs10511700	9	21801078	A	T	4.5749e-05	3.24038e-07	5.64608e-05	chr9:20000001-23000001:2
rs12115636	9	21639132	G	C	4.57007e-05	3.23482e-07	5.63976e-05	chr9:20000001-23000001:2
rs2383185	9	21728390	T	C	4.56964e-05	3.21804e-07	5.62123e-05	chr9:20000001-23000001:2
rs76064085	9	22345702	G	T	4.55345e-05	-3.24289e-07	5.65416e-05	chr9:21000001-24000001:2
rs4265275	9	21762742	G	A	4.53591e-05	3.185e-07	5.58884e-05	chr9:20000001-23000001:2
rs192978014	9	22338616	A	G	4.53498e-05	-3.22467e-07	5.63629e-05	chr9:21000001-24000001:2
rs1414253	9	21755630	G	A	4.52239e-05	3.1716e-07	5.57548e-05	chr9:20000001-23000001:2
rs62555188	9	22401413	T	C	4.52184e-05	3.21171e-07	5.62352e-05	chr9:21000001-24000001:2
rs111575298	9	22280215	T	C	4.51865e-05	3.20875e-07	5.62082e-05	chr9:21000001-24000001:2
rs34851012	9	22574961	G	C	4.51849e-05	-3.21227e-07	5.62825e-05	chr9:21000001-24000001:2
rs4350063	9	22591196	A	C	4.5136e-05	-3.20406e-07	5.6165e-05	chr9:21000001-24000001:2
rs113271468	9	21596464	A	G	4.5079e-05	3.17497e-07	5.5823e-05	chr9:20000001-23000001:2
rs77369632	9	21653956	T	C	4.49997e-05	-3.16857e-07	5.57746e-05	chr9:20000001-23000001:2
rs62562999	9	21599220	C	T	4.49689e-05	3.1631e-07	5.56939e-05	chr9:20000001-23000001:2
rs11998892	9	22399009	C	G	4.49685e-05	3.18734e-07	5.59978e-05	chr9:21000001-24000001:2
rs17695036	9	22522738	A	G	4.49395e-05	3.18447e-07	5.59692e-05	chr9:21000001-24000001:2
rs1335510	9	21757803	T	G	4.49043e-05	3.14037e-07	5.54469e-05	chr9:20000001-23000001:2
rs540239888	9	22069477	G	A	4.47992e-05	3.17311e-07	5.58835e-05	chr9:21000001-24000001:2
rs10965117	9	21730410	C	T	4.47505e-05	3.12519e-07	5.52951e-05	chr9:20000001-23000001:2
rs10757324	9	22394963	T	G	4.46949e-05	3.16024e-07	5.57278e-05	chr9:21000001-24000001:2
rs149698217	9	22483871	C	T	4.46661e-05	-3.15729e-07	5.56975e-05	chr9:21000001-24000001:2
rs7860576	9	21714920	T	C	4.46559e-05	3.11479e-07	5.51789e-05	chr9:20000001-23000001:2
rs151071624	9	22404632	T	C	4.465e-05	-3.15594e-07	5.56864e-05	chr9:21000001-24000001:2
rs143891529	9	21617588	G	T	4.46342e-05	-3.12971e-07	5.53568e-05	chr9:20000001-23000001:2
rs10811592	9	21715201	A	G	4.46253e-05	3.1126e-07	5.51661e-05	chr9:20000001-23000001:2
rs1988757	9	21704911	C	G	4.4499e-05	3.11691e-07	5.52345e-05	chr9:20000001-23000001:2
rs67318707	9	22583915	G	T	4.44626e-05	-3.14105e-07	5.55778e-05	chr9:21000001-24000001:2
rs62572322	9	22525279	T	C	4.44278e-05	3.13414e-07	5.54705e-05	chr9:21000001-24000001:2
rs371751696	9	22154497	G	C	4.42951e-05	-3.12234e-07	5.53668e-05	chr9:21000001-24000001:2
rs10121899	9	21770951	T	C	4.42558e-05	3.07699e-07	5.48169e-05	chr9:20000001-23000001:2
rs550910268	9	22109590	A	T	4.42211e-05	3.11454e-07	5.52832e-05	chr9:21000001-24000001:2
rs1410978	9	22404681	C	T	4.42137e-05	3.1129e-07	5.52568e-05	chr9:21000001-24000001:2
rs140488947	9	21820815	A	C	4.40589e-05	-3.05723e-07	5.4613e-05	chr9:20000001-23000001:2
rs190912192	9	21799866	C	G	4.40159e-05	3.07045e-07	5.47798e-05	chr9:20000001-23000001:2
rs111264236	9	22078742	C	T	4.38435e-05	-3.08491e-07	5.50705e-05	chr9:21000001-24000001:2
rs67207034	9	22578622	A	G	4.38303e-05	-3.07903e-07	5.49603e-05	chr9:21000001-24000001:2
rs7027165	9	21729034	G	A	4.37545e-05	3.0459e-07	5.45452e-05	chr9:20000001-23000001:2
rs1412834	9	22110131	T	C	4.37293e-05	-1.75663e-06	0.000267235	chr9:21000001-24000001:0
rs66506556	9	21781478	C	T	4.37137e-05	3.04146e-07	5.44955e-05	chr9:20000001-23000001:2
rs991794	9	21551513	T	C	4.36975e-05	-3.03802e-07	5.44396e-05	chr9:20000001-23000001:2
rs7048433	9	21762727	A	G	4.36187e-05	3.03266e-07	5.44123e-05	chr9:20000001-23000001:2
rs553665212	9	22511349	C	T	4.35944e-05	-3.05219e-07	5.4649e-05	chr9:21000001-24000001:2
rs148010201	9	22243218	G	C	4.359e-05	3.05227e-07	5.46556e-05	chr9:21000001-24000001:2
rs1335503	9	21737822	A	G	4.35872e-05	3.01164e-07	5.41594e-05	chr9:20000001-23000001:2
rs7851527	9	22466171	A	G	4.35824e-05	3.05153e-07	5.46481e-05	chr9:21000001-24000001:2
rs7023329	9	21816528	A	G	4.3484e-05	3.01762e-07	5.42393e-05	chr9:20000001-23000001:2
rs79311302	9	21658996	C	G	4.34837e-05	-3.01971e-07	5.42844e-05	chr9:20000001-23000001:2
rs10811598	9	21729852	A	G	4.34447e-05	2.9978e-07	5.40201e-05	chr9:20000001-23000001:2
rs2219849	9	22195820	C	T	4.33249e-05	3.02821e-07	5.44346e-05	chr9:21000001-24000001:2
rs148981218	9	22288412	C	G	4.32481e-05	-3.01822e-07	5.43057e-05	chr9:21000001-24000001:2
rs66741679	9	21916189	C	G	4.3224e-05	2.99577e-07	5.4059e-05	chr9:20000001-23000001:2
rs7029579	9	21703860	T	C	4.31638e-05	2.98989e-07	5.39991e-05	chr9:20000001-23000001:2
rs62572294	9	22504927	T	C	4.3159e-05	3.0098e-07	5.4224e-05	chr9:21000001-24000001:2
rs140633955	9	21742399	T	C	4.31575e-05	2.98663e-07	5.39354e-05	chr9:20000001-23000001:2
rs61258965	9	21791710	G	A	4.31495e-05	2.98607e-07	5.39325e-05	chr9:20000001-23000001:2
rs75433935	9	21883747	A	T	4.31417e-05	2.98433e-07	5.39035e-05	chr9:20000001-23000001:2
rs2518717	9	21959751	T	C	4.31056e-05	-2.98112e-07	5.38744e-05	chr9:20000001-23000001:2
rs7024096	9	22399693	T	C	4.30981e-05	3.00366e-07	5.41597e-05	chr9:21000001-24000001:2
rs528808474	9	22488037	G	T	4.30927e-05	3.00338e-07	5.41598e-05	chr9:21000001-24000001:2
rs10965109	9	21705600	T	C	4.29658e-05	2.96727e-07	5.37313e-05	chr9:20000001-23000001:2
rs10757234	9	21706121	G	A	4.29488e-05	2.96556e-07	5.37132e-05	chr9:20000001-23000001:2
rs533840966	9	22569927	C	T	4.28069e-05	-2.97549e-07	5.38772e-05	chr9:21000001-24000001:2
rs10123050	9	21912625	T	C	4.27141e-05	2.94601e-07	5.35529e-05	chr9:20000001-23000001:2
rs58495931	9	21791467	A	G	4.27083e-05	2.94311e-07	5.34958e-05	chr9:20000001-23000001:2
rs7035278	9	22203026	G	A	4.26925e-05	2.9653e-07	5.37848e-05	chr9:21000001-24000001:2
rs1499558	9	22583181	T	C	4.26543e-05	-2.97987e-07	5.39768e-05	chr9:21000001-24000001:2
rs751158	9	21706795	G	C	4.26223e-05	2.93381e-07	5.33901e-05	chr9:20000001-23000001:2
rs74679535	9	22169524	C	T	4.25956e-05	-2.95592e-07	5.36902e-05	chr9:21000001-24000001:2
rs117692499	9	21726400	G	A	4.22573e-05	2.90313e-07	5.31329e-05	chr9:20000001-23000001:2
rs542975968	9	21999147	C	G	4.22539e-05	2.89876e-07	5.304e-05	chr9:20000001-23000001:2
rs59171446	9	22401040	T	C	4.22306e-05	2.91903e-07	5.32982e-05	chr9:21000001-24000001:2
rs188999306	9	22434841	C	T	4.22095e-05	2.91773e-07	5.32934e-05	chr9:21000001-24000001:2
rs1561650	9	21752358	A	G	4.21962e-05	2.89485e-07	5.30203e-05	chr9:20000001-23000001:2
rs66846966	9	21752922	T	A	4.21199e-05	2.88668e-07	5.29274e-05	chr9:20000001-23000001:2
rs55883148	9	21785493	A	C	4.20612e-05	2.88054e-07	5.28588e-05	chr9:20000001-23000001:2
rs10738593	9	21548920	C	T	4.20581e-05	2.87864e-07	5.28202e-05	chr9:20000001-23000001:2
rs62572320	9	22524417	G	C	4.20305e-05	2.89976e-07	5.31027e-05	chr9:21000001-24000001:2
rs2165409	9	21748962	G	A	4.20188e-05	2.87761e-07	5.28429e-05	chr9:20000001-23000001:2
rs1410977	9	22403160	A	G	4.19091e-05	2.88786e-07	5.29793e-05	chr9:21000001-24000001:2
rs62555190	9	22404195	T	C	4.18953e-05	2.8865e-07	5.29652e-05	chr9:21000001-24000001:2
rs556378834	9	21609868	G	A	4.18769e-05	-2.86108e-07	5.26393e-05	chr9:20000001-23000001:2
rs150742121	9	22063794	A	T	4.1867e-05	2.88572e-07	5.29807e-05	chr9:21000001-24000001:2
rs111745114	9	22299267	C	G	4.18502e-05	2.88201e-07	5.29177e-05	chr9:21000001-24000001:2
rs546777540	9	21715105	A	T	4.1745e-05	2.84988e-07	5.25431e-05	chr9:20000001-23000001:2
rs118051306	9	21791947	A	G	4.16716e-05	2.84227e-07	5.24579e-05	chr9:20000001-23000001:2
rs144248834	9	22505193	T	C	4.16075e-05	2.8586e-07	5.26781e-05	chr9:21000001-24000001:2
rs529856421	9	21823914	T	G	4.15949e-05	2.8349e-07	5.23824e-05	chr9:20000001-23000001:2
rs10965108	9	21705424	A	C	4.14353e-05	2.82156e-07	5.22701e-05	chr9:20000001-23000001:2
rs74777233	9	22614873	C	T	4.14139e-05	2.85829e-07	5.27236e-05	chr9:21000001-24000001:2
rs7037277	9	21772064	A	G	4.14021e-05	2.81708e-07	5.22082e-05	chr9:20000001-23000001:2
rs117590234	9	21916370	A	G	4.13147e-05	-2.80769e-07	5.20991e-05	chr9:20000001-23000001:2
rs10738598	9	21774109	C	T	4.12798e-05	2.80617e-07	5.21061e-05	chr9:20000001-23000001:2
rs112987183	9	21599985	C	T	4.12748e-05	2.80313e-07	5.2043e-05	chr9:20000001-23000001:2
rs72697790	9	22583225	A	G	4.12335e-05	-2.82543e-07	5.23727e-05	chr9:21000001-24000001:2
rs10811608	9	21742432	T	G	4.12288e-05	2.80106e-07	5.20507e-05	chr9:20000001-23000001:2
rs7852450	9	21825075	T	C	4.11257e-05	2.7893e-07	5.19063e-05	chr9:20000001-23000001:2
rs75375841	9	21749912	G	C	4.09635e-05	2.77744e-07	5.18295e-05	chr9:20000001-23000001:2
rs7854890	9	21877175	A	G	4.08571e-05	2.76462e-07	5.16641e-05	chr9:20000001-23000001:2
rs1345024	9	21785018	C	T	4.08168e-05	2.76132e-07	5.1637e-05	chr9:20000001-23000001:2
rs147884009	9	21754620	G	A	4.07148e-05	2.75339e-07	5.15776e-05	chr9:20000001-23000001:2
rs186877570	9	22138382	T	C	4.06997e-05	-2.79037e-07	5.20352e-05	chr9:21000001-24000001:2
rs62572296	9	22507829	G	A	4.06253e-05	2.78187e-07	5.19306e-05	chr9:21000001-24000001:2
rs146029718	9	21583428	A	G	4.05126e-05	2.72928e-07	5.12671e-05	chr9:20000001-23000001:2
rs35261371	9	22582938	C	G	4.04925e-05	-2.75356e-07	5.16218e-05	chr9:21000001-24000001:2
rs145641132	9	22482961	T	G	4.04048e-05	-2.76082e-07	5.17139e-05	chr9:21000001-24000001:2
rs7040632	9	21785481	C	A	4.03489e-05	2.71469e-07	5.11284e-05	chr9:20000001-23000001:2
rs62572292	9	22504569	T	C	4.02913e-05	2.74953e-07	5.15917e-05	chr9:21000001-24000001:2
rs10116517	9	21727718	C	T	4.02778e-05	2.70921e-07	5.10878e-05	chr9:20000001-23000001:2
rs79125581	9	22433835	G	A	4.02611e-05	2.7465e-07	5.15587e-05	chr9:21000001-24000001:2
rs144352499	9	22282168	G	T	4.02513e-05	-2.74574e-07	5.15529e-05	chr9:21000001-24000001:2
rs187454399	9	21745786	G	T	4.02078e-05	2.70077e-07	5.0977e-05	chr9:20000001-23000001:2
rs7469727	9	21706283	T	G	4.01586e-05	2.6955e-07	5.09146e-05	chr9:20000001-23000001:2
rs542042217	9	22037604	C	G	4.00654e-05	2.72839e-07	5.1378e-05	chr9:21000001-24000001:2
rs4451397	9	22230091	T	G	4.00158e-05	-2.72376e-07	5.13316e-05	chr9:21000001-24000001:2
rs184598384	9	22145714	T	C	4.00018e-05	-2.72141e-07	5.12943e-05	chr9:21000001-24000001:2
rs28393374	9	21914836	G	A	3.99749e-05	2.68074e-07	5.07959e-05	chr9:20000001-23000001:2
rs73426670	9	21598700	C	A	3.99413e-05	2.67467e-07	5.06948e-05	chr9:20000001-23000001:2
rs141992061	9	22567320	C	A	3.98849e-05	-2.71203e-07	5.12189e-05	chr9:21000001-24000001:2
rs3955239	9	22576731	C	A	3.98227e-05	-2.68866e-07	5.09348e-05	chr9:21000001-24000001:2
rs186370524	9	21868827	C	T	3.97394e-05	-2.65091e-07	5.0574e-05	chr9:20000001-23000001:2
rs112526758	9	21682693	C	T	3.97234e-05	-2.65323e-07	5.04607e-05	chr9:20000001-23000001:2
rs571341183	9	22288594	C	T	3.96796e-05	-2.69078e-07	5.09765e-05	chr9:21000001-24000001:2
rs74316133	9	21802322	G	A	3.96649e-05	2.64813e-07	5.0413e-05	chr9:20000001-23000001:2
rs62572348	9	22560524	T	A	3.96585e-05	-2.68864e-07	5.09523e-05	chr9:21000001-24000001:2
rs10965135	9	21789580	C	T	3.94218e-05	2.62644e-07	5.02032e-05	chr9:20000001-23000001:2
rs571036753	9	21633000	A	G	3.93834e-05	-2.6206e-07	5.01123e-05	chr9:20000001-23000001:2
rs10757261	9	21954953	A	G	3.93751e-05	2.62119e-07	5.01367e-05	chr9:20000001-23000001:2
rs67479509	9	21696844	A	G	3.93557e-05	2.61922e-07	5.01144e-05	chr9:20000001-23000001:2
rs1341866	9	21771241	T	C	3.93508e-05	2.62019e-07	5.01436e-05	chr9:20000001-23000001:2
rs75903961	9	22236570	C	G	3.92274e-05	2.64664e-07	5.05e-05	chr9:21000001-24000001:2
rs114355080	9	21948639	T	G	3.91314e-05	-2.59726e-07	4.98728e-05	chr9:20000001-23000001:2
rs10811590	9	21708883	T	A	3.91161e-05	2.59787e-07	4.9907e-05	chr9:20000001-23000001:2
rs7047899	9	21857303	C	T	3.89192e-05	2.57831e-07	4.96875e-05	chr9:20000001-23000001:2
rs13298275	9	21732359	C	A	3.88751e-05	2.57441e-07	4.96498e-05	chr9:20000001-23000001:2
rs554871551	9	21901004	A	G	3.88735e-05	2.57236e-07	4.96023e-05	chr9:20000001-23000001:2
rs72691594	9	21905429	A	G	3.88657e-05	2.57339e-07	4.96372e-05	chr9:20000001-23000001:2
rs751027645	9	22433011	G	A	3.87947e-05	2.60531e-07	5.00615e-05	chr9:21000001-24000001:2
rs139992397	9	21535398	G	C	3.87749e-05	2.56299e-07	4.95019e-05	chr9:20000001-23000001:2
rs16906084	9	22430804	G	A	3.87621e-05	2.60179e-07	5.00187e-05	chr9:21000001-24000001:2
rs1409773	9	22239567	G	A	3.87185e-05	-2.59844e-07	4.99938e-05	chr9:21000001-24000001:2
rs7859207	9	21911952	A	C	3.85146e-05	2.54048e-07	4.92909e-05	chr9:20000001-23000001:2
rs10217586	9	22121349	A	T	3.84968e-05	-3.76128e-07	0.000132831	chr9:21000001-24000001:2
rs10965107	9	21705420	T	C	3.84207e-05	2.5288e-07	4.91275e-05	chr9:20000001-23000001:2
rs4977783	9	22460977	T	G	3.83873e-05	2.56593e-07	4.96338e-05	chr9:21000001-24000001:2
rs78452035	9	21680657	C	T	3.83422e-05	-2.52445e-07	4.91228e-05	chr9:20000001-23000001:2
rs189331011	9	21531251	T	C	3.83105e-05	2.51859e-07	4.90205e-05	chr9:20000001-23000001:2
rs187237788	9	21897093	G	A	3.81908e-05	-2.50879e-07	4.89363e-05	chr9:20000001-23000001:2
rs28819371	9	22403504	C	G	3.81454e-05	-2.54256e-07	4.93786e-05	chr9:21000001-24000001:2
rs190675061	9	22170926	G	T	3.81451e-05	2.54364e-07	4.9405e-05	chr9:21000001-24000001:2
rs188604152	9	22170927	T	C	3.81451e-05	2.54364e-07	4.9405e-05	chr9:21000001-24000001:2
rs80310489	9	21763150	C	G	3.80932e-05	-2.50147e-07	4.88836e-05	chr9:20000001-23000001:2
rs112975667	9	22140071	A	G	3.80855e-05	2.53845e-07	4.93556e-05	chr9:21000001-24000001:2
rs10511698	9	21772317	C	G	3.80814e-05	2.49757e-07	4.88034e-05	chr9:20000001-23000001:2
rs73422593	9	21616161	A	G	3.80774e-05	2.49585e-07	4.87659e-05	chr9:20000001-23000001:2
rs139039937	9	22022990	G	A	3.80169e-05	-2.54076e-07	4.94996e-05	chr9:21000001-24000001:2
rs13300339	9	22574429	C	G	3.80106e-05	-2.5323e-07	4.93026e-05	chr9:21000001-24000001:2
rs56218043	9	22406160	T	C	3.79845e-05	2.52705e-07	4.92087e-05	chr9:21000001-24000001:2
rs62555211	9	22405548	A	T	3.78357e-05	2.51297e-07	4.90575e-05	chr9:21000001-24000001:2
rs10811603	9	21735763	G	A	3.78354e-05	2.47504e-07	4.85699e-05	chr9:20000001-23000001:2
rs150483559	9	21652240	A	T	3.78133e-05	2.47056e-07	4.84876e-05	chr9:20000001-23000001:2
rs62555184	9	22396831	T	C	3.7757e-05	2.5053e-07	4.89721e-05	chr9:21000001-24000001:2
rs35832125	9	22574798	A	G	3.77393e-05	-2.50628e-07	4.90188e-05	chr9:21000001-24000001:2
rs12004254	9	22407212	A	T	3.77215e-05	2.50185e-07	4.89337e-05	chr9:21000001-24000001:2
rs11521348	9	22577829	C	G	3.76843e-05	-2.49867e-07	4.89039e-05	chr9:21000001-24000001:2
rs77459832	9	22334009	G	A	3.76585e-05	-2.49757e-07	4.89106e-05	chr9:21000001-24000001:2
rs17788866	9	21635153	G	A	3.76328e-05	2.45367e-07	4.83062e-05	chr9:20000001-23000001:2
rs62555182	9	22395404	C	T	3.75965e-05	2.49e-07	4.88055e-05	chr9:21000001-24000001:2
rs555451704	9	21886637	G	C	3.75921e-05	2.44985e-07	4.82652e-05	chr9:20000001-23000001:2
rs10757236	9	21715890	G	C	3.75913e-05	2.45155e-07	4.83088e-05	chr9:20000001-23000001:2
rs193125127	9	22241737	A	G	3.75366e-05	-2.48409e-07	4.87384e-05	chr9:21000001-24000001:2
rs776560892	9	22032071	C	A	3.75044e-05	-2.48219e-07	4.87333e-05	chr9:21000001-24000001:2
rs7863942	9	21784758	A	T	3.74992e-05	2.44303e-07	4.82185e-05	chr9:20000001-23000001:2
rs144039082	9	22085278	T	A	3.74289e-05	2.47439e-07	4.86399e-05	chr9:21000001-24000001:2
rs181561438	9	22078663	A	C	3.74076e-05	-2.47237e-07	4.86177e-05	chr9:21000001-24000001:2
rs77621213	9	21811249	A	G	3.73924e-05	2.43147e-07	4.80711e-05	chr9:20000001-23000001:2
rs74730496	9	22404542	A	G	3.73411e-05	-2.46613e-07	4.85507e-05	chr9:21000001-24000001:2
rs201859802	9	21967291	T	G	3.72824e-05	2.42176e-07	4.79747e-05	chr9:20000001-23000001:2
rs9886700	9	21606475	T	C	3.7272e-05	2.41963e-07	4.79346e-05	chr9:20000001-23000001:2
rs1345023	9	21785139	T	A	3.72542e-05	2.41971e-07	4.79611e-05	chr9:20000001-23000001:2
rs188843538	9	22006536	A	G	3.72468e-05	-2.45926e-07	4.85044e-05	chr9:21000001-24000001:2
rs935054	9	21783917	C	G	3.72045e-05	2.41387e-07	4.78805e-05	chr9:20000001-23000001:2
rs539113206	9	21790266	C	T	3.71674e-05	2.40946e-07	4.78188e-05	chr9:20000001-23000001:2
rs192380039	9	21648526	A	G	3.71634e-05	2.41063e-07	4.78542e-05	chr9:20000001-23000001:2
rs189922358	9	21906810	T	C	3.70983e-05	-2.40286e-07	4.77452e-05	chr9:20000001-23000001:2
rs12002238	9	21792258	T	C	3.70623e-05	2.4e-07	4.77216e-05	chr9:20000001-23000001:2
rs62572353	9	22572853	A	C	3.70118e-05	-2.43437e-07	4.81965e-05	chr9:21000001-24000001:2
rs12336122	9	21730084	C	T	3.68817e-05	-2.38325e-07	4.75413e-05	chr9:20000001-23000001:2
rs72691580	9	21856685	A	G	3.6864e-05	2.3808e-07	4.75027e-05	chr9:20000001-23000001:2
rs62559780	9	21636121	A	G	3.68592e-05	2.38018e-07	4.74932e-05	chr9:20000001-23000001:2
rs189345092	9	22048662	G	A	3.6857e-05	-2.42006e-07	4.80444e-05	chr9:21000001-24000001:2
rs1329400	9	22459083	G	C	3.68561e-05	2.41916e-07	4.80231e-05	chr9:21000001-24000001:2
rs10511699	9	21774245	G	A	3.68463e-05	2.38004e-07	4.75077e-05	chr9:20000001-23000001:2
rs72691587	9	21884552	A	G	3.68457e-05	2.3804e-07	4.75177e-05	chr9:20000001-23000001:2
rs563526559	9	22228052	T	C	3.68294e-05	2.41667e-07	4.79963e-05	chr9:21000001-24000001:2
rs1345020	9	21786069	A	G	3.68224e-05	2.37866e-07	4.75051e-05	chr9:20000001-23000001:2
rs3927737	9	21827992	G	A	3.6808e-05	2.37585e-07	4.7453e-05	chr9:20000001-23000001:2
rs72697777	9	22551742	G	C	3.67946e-05	2.41354e-07	4.79643e-05	chr9:21000001-24000001:2
rs536231963	9	22533366	G	A	3.67771e-05	2.41171e-07	4.79415e-05	chr9:21000001-24000001:2
rs189538118	9	22510605	T	G	3.67323e-05	2.40727e-07	4.789e-05	chr9:21000001-24000001:2
rs56005066	9	21795100	A	T	3.66757e-05	2.36356e-07	4.73195e-05	chr9:20000001-23000001:2
rs191743536	9	21753383	T	C	3.66668e-05	-2.36187e-07	4.72882e-05	chr9:20000001-23000001:2
rs142524320	9	21913697	A	C	3.66552e-05	2.36352e-07	4.73469e-05	chr9:20000001-23000001:2
rs72646661	9	22196387	T	C	3.66518e-05	2.39958e-07	4.78041e-05	chr9:21000001-24000001:2
rs7049092	9	21787262	C	T	3.66456e-05	2.36188e-07	4.7318e-05	chr9:20000001-23000001:2
rs72697774	9	22545984	C	G	3.66109e-05	2.39598e-07	4.77684e-05	chr9:21000001-24000001:2
rs182763369	9	22220604	C	T	3.66004e-05	-2.39537e-07	4.77671e-05	chr9:21000001-24000001:2
rs545140757	9	22258265	C	T	3.6533e-05	2.38826e-07	4.76781e-05	chr9:21000001-24000001:2
rs7864281	9	22414973	G	T	3.64759e-05	-2.38288e-07	4.76189e-05	chr9:21000001-24000001:2
rs72656753	9	22152610	C	T	3.64689e-05	-2.38315e-07	4.76352e-05	chr9:21000001-24000001:2
rs10757292	9	22176961	C	T	3.64294e-05	-2.38078e-07	4.76284e-05	chr9:21000001-24000001:2
rs77777666	9	21965758	G	C	3.63711e-05	2.35171e-07	4.74397e-05	chr9:20000001-23000001:2
rs192927711	9	21944307	C	T	3.63666e-05	2.33563e-07	4.70267e-05	chr9:20000001-23000001:2
rs601282	9	22462779	A	T	3.63446e-05	2.37034e-07	4.74782e-05	chr9:21000001-24000001:2
rs10965076	9	21591377	G	C	3.62529e-05	2.32299e-07	4.6857e-05	chr9:20000001-23000001:2
rs4097833	9	22152520	G	C	3.62401e-05	-2.36141e-07	4.73927e-05	chr9:21000001-24000001:2
rs59990401	9	21803858	A	T	3.62272e-05	2.32086e-07	4.68376e-05	chr9:20000001-23000001:2
rs62559782	9	21645258	A	C	3.62127e-05	-2.3201e-07	4.68378e-05	chr9:20000001-23000001:2
rs7868246	9	21785965	A	G	3.62127e-05	2.31983e-07	4.6831e-05	chr9:20000001-23000001:2
rs113652390	9	22476206	C	T	3.62009e-05	2.35709e-07	4.73356e-05	chr9:21000001-24000001:2
rs7875648	9	22417016	G	A	3.61843e-05	-2.35517e-07	4.73095e-05	chr9:21000001-24000001:2
rs12379672	9	21550959	G	C	3.61402e-05	-2.31256e-07	4.67431e-05	chr9:20000001-23000001:2
rs553868414	9	22442194	G	T	3.61252e-05	2.34946e-07	4.72441e-05	chr9:21000001-24000001:2
rs647188	9	22024965	T	G	3.60752e-05	-2.37365e-07	4.79361e-05	chr9:21000001-24000001:2
rs368670109	9	21590636	G	A	3.60521e-05	2.304e-07	4.66429e-05	chr9:20000001-23000001:2
rs773959370	9	21895474	G	C	3.59528e-05	-2.29488e-07	4.65438e-05	chr9:20000001-23000001:2
rs79133819	9	22396497	T	C	3.58921e-05	-2.32899e-07	4.70384e-05	chr9:21000001-24000001:2
rs183052378	9	21745009	C	G	3.58725e-05	-2.28662e-07	4.64401e-05	chr9:20000001-23000001:2
rs62574767	9	22436111	C	G	3.58502e-05	2.32345e-07	4.6953e-05	chr9:21000001-24000001:2
rs11793406	9	22608275	A	G	3.58293e-05	2.32175e-07	4.6938e-05	chr9:21000001-24000001:2
rs7863670	9	22414640	C	A	3.57736e-05	-2.31616e-07	4.68703e-05	chr9:21000001-24000001:2
rs11792215	9	21625578	A	G	3.5766e-05	2.2768e-07	4.63325e-05	chr9:20000001-23000001:2
rs62574766	9	22435725	C	A	3.57597e-05	2.31488e-07	4.68564e-05	chr9:21000001-24000001:2
rs77762097	9	21825470	C	A	3.57348e-05	2.27413e-07	4.63066e-05	chr9:20000001-23000001:2
rs12551632	9	21717876	T	C	3.56904e-05	2.27267e-07	4.63311e-05	chr9:20000001-23000001:2
rs72658476	9	22174028	A	C	3.56765e-05	2.30759e-07	4.67831e-05	chr9:21000001-24000001:2
rs75112893	9	22147882	G	A	3.56762e-05	-2.30776e-07	4.67879e-05	chr9:21000001-24000001:2
rs555919426	9	21996643	C	A	3.56652e-05	2.26786e-07	4.62399e-05	chr9:20000001-23000001:2
rs78102483	9	21622677	A	T	3.56123e-05	-2.26205e-07	4.61613e-05	chr9:20000001-23000001:2
rs62555216	9	22433903	C	T	3.56066e-05	2.30033e-07	4.66916e-05	chr9:21000001-24000001:2
rs72646614	9	22180089	C	G	3.55279e-05	-2.29376e-07	4.66304e-05	chr9:21000001-24000001:2
rs143123757	9	21663017	C	G	3.54788e-05	-2.24974e-07	4.60254e-05	chr9:20000001-23000001:2
rs7044007	9	21731366	G	C	3.54319e-05	2.2463e-07	4.60014e-05	chr9:20000001-23000001:2
rs185688774	9	21827701	G	A	3.53921e-05	2.2421e-07	4.59463e-05	chr9:20000001-23000001:2
rs72691585	9	21884425	A	C	3.53767e-05	2.24148e-07	4.59525e-05	chr9:20000001-23000001:2
rs869330	9	21804617	A	G	3.53701e-05	2.2401e-07	4.59249e-05	chr9:20000001-23000001:2
rs871024	9	21803880	C	A	3.53411e-05	2.23738e-07	4.5894e-05	chr9:20000001-23000001:2
rs62555215	9	22431855	G	A	3.53329e-05	2.2744e-07	4.63973e-05	chr9:21000001-24000001:2
rs192057243	9	22175910	G	A	3.53287e-05	-2.27484e-07	4.64152e-05	chr9:21000001-24000001:2
rs182056270	9	22536487	G	A	3.52749e-05	2.269e-07	4.63375e-05	chr9:21000001-24000001:2
rs72705562	9	21663128	T	C	3.52439e-05	-2.22749e-07	4.57694e-05	chr9:20000001-23000001:2
rs12002663	9	21812316	G	A	3.52438e-05	2.22764e-07	4.57738e-05	chr9:20000001-23000001:2
rs1333040	9	22083404	C	T	3.52184e-05	-2.62673e-07	5.89014e-05	chr9:21000001-24000001:2
rs10115557	9	22416538	G	A	3.5184e-05	-2.26035e-07	4.62381e-05	chr9:21000001-24000001:2
rs189692651	9	22240384	T	C	3.51369e-05	2.25705e-07	4.62177e-05	chr9:21000001-24000001:2
rs146172868	9	22490470	G	A	3.51203e-05	-2.25447e-07	4.61733e-05	chr9:21000001-24000001:2
rs4615669	9	21818674	A	G	3.51171e-05	2.2179e-07	4.56968e-05	chr9:20000001-23000001:2
rs9987689	9	22173676	A	G	3.51086e-05	-2.25329e-07	4.61587e-05	chr9:21000001-24000001:2
rs16938494	9	21652884	G	T	3.5096e-05	2.2138e-07	4.5616e-05	chr9:20000001-23000001:2
rs34791917	9	22592179	A	G	3.50466e-05	-2.24962e-07	4.615e-05	chr9:21000001-24000001:2
rs6475585	9	21826538	G	A	3.48463e-05	2.19065e-07	4.53557e-05	chr9:20000001-23000001:2
rs182573343	9	22314373	G	T	3.47165e-05	-2.21612e-07	4.57313e-05	chr9:21000001-24000001:2
rs10965276	9	22172780	T	C	3.46824e-05	-2.21613e-07	4.57811e-05	chr9:21000001-24000001:2
rs17237814	9	22397161	A	G	3.46772e-05	2.21239e-07	4.56881e-05	chr9:21000001-24000001:2
rs68006815	9	22083400	A	T	3.46101e-05	2.23554e-07	4.64144e-05	chr9:21000001-24000001:2
rs190030013	9	21860772	C	T	3.46057e-05	2.16982e-07	4.51434e-05	chr9:20000001-23000001:2
rs869329	9	21804693	A	G	3.46048e-05	2.16813e-07	4.50983e-05	chr9:20000001-23000001:2
rs2382894	9	21950523	G	C	3.45919e-05	2.16705e-07	4.50878e-05	chr9:20000001-23000001:2
rs149191534	9	21536771	A	G	3.44866e-05	2.15719e-07	4.49743e-05	chr9:20000001-23000001:2
rs66587337	9	21799383	C	T	3.4443e-05	2.15283e-07	4.49193e-05	chr9:20000001-23000001:2
rs183897813	9	22256963	G	A	3.44349e-05	-2.17308e-07	4.52001e-05	chr9:21000001-24000001:2
rs143917299	9	22486834	T	C	3.43318e-05	-2.18006e-07	4.5319e-05	chr9:21000001-24000001:2
rs181125848	9	22272742	G	A	3.42924e-05	2.17612e-07	4.52696e-05	chr9:21000001-24000001:2
rs570828000	9	21821996	G	A	3.42321e-05	-2.13236e-07	4.46698e-05	chr9:20000001-23000001:2
rs935055	9	21803183	G	C	3.4231e-05	2.13308e-07	4.4692e-05	chr9:20000001-23000001:2
rs62574784	9	22444548	C	T	3.42181e-05	2.1691e-07	4.51879e-05	chr9:21000001-24000001:2
rs185613289	9	22236529	G	A	3.41574e-05	-2.1637e-07	4.51302e-05	chr9:21000001-24000001:2
rs62555217	9	22434022	C	T	3.41516e-05	2.16283e-07	4.51153e-05	chr9:21000001-24000001:2
rs535103010	9	21581854	A	G	3.41029e-05	-2.1208e-07	4.4544e-05	chr9:20000001-23000001:2
rs76733668	9	22433783	C	T	3.40606e-05	2.15426e-07	4.50156e-05	chr9:21000001-24000001:2
rs4431674	9	21822483	G	A	3.40573e-05	2.11663e-07	4.44972e-05	chr9:20000001-23000001:2
rs564836544	9	22446740	C	G	3.40258e-05	2.15156e-07	4.49934e-05	chr9:21000001-24000001:2
rs571549095	9	22264821	C	A	3.39536e-05	2.14408e-07	4.48955e-05	chr9:21000001-24000001:2
rs149116036	9	22198481	C	A	3.39286e-05	2.14175e-07	4.48685e-05	chr9:21000001-24000001:2
rs7873930	9	22151050	C	T	3.39282e-05	-2.14253e-07	4.48909e-05	chr9:21000001-24000001:2
rs62559776	9	21625684	C	G	3.3927e-05	2.10386e-07	4.43383e-05	chr9:20000001-23000001:2
rs117936971	9	22449450	A	G	3.3884e-05	2.13764e-07	4.4822e-05	chr9:21000001-24000001:2
rs139630047	9	22171610	G	A	3.38424e-05	2.13397e-07	4.47831e-05	chr9:21000001-24000001:2
rs540120216	9	21965846	G	T	3.3762e-05	-2.09073e-07	4.42235e-05	chr9:20000001-23000001:2
rs10965133	9	21788656	C	T	3.37491e-05	2.08895e-07	4.41928e-05	chr9:20000001-23000001:2
rs62574764	9	22434146	C	T	3.36269e-05	2.11347e-07	4.45393e-05	chr9:21000001-24000001:2
rs78908659	9	21791265	G	C	3.35293e-05	-2.06702e-07	4.39112e-05	chr9:20000001-23000001:2
rs144807194	9	22264377	G	C	3.35237e-05	-2.10368e-07	4.44228e-05	chr9:21000001-24000001:2
rs717326	9	21958524	T	C	3.34484e-05	2.06976e-07	4.41223e-05	chr9:20000001-23000001:2
rs72658434	9	22162934	C	A	3.34362e-05	-2.09631e-07	4.435e-05	chr9:21000001-24000001:2
rs181061976	9	22302866	A	G	3.34338e-05	-2.09535e-07	4.43268e-05	chr9:21000001-24000001:2
rs535470	9	22458897	C	G	3.34175e-05	2.09381e-07	4.43084e-05	chr9:21000001-24000001:2
rs521536	9	22442657	G	A	3.34089e-05	-2.09348e-07	4.43121e-05	chr9:21000001-24000001:2
rs62574765	9	22434316	C	A	3.33866e-05	2.09093e-07	4.42747e-05	chr9:21000001-24000001:2
rs4977761	9	22138762	T	C	3.33854e-05	-2.10134e-07	4.45715e-05	chr9:21000001-24000001:2
rs117853113	9	21642676	G	C	3.33185e-05	2.04731e-07	4.36777e-05	chr9:20000001-23000001:2
rs137918023	9	22219430	C	G	3.32979e-05	-2.08255e-07	4.41751e-05	chr9:21000001-24000001:2
rs16938590	9	21909979	A	G	3.32933e-05	2.04616e-07	4.36851e-05	chr9:20000001-23000001:2
rs73440467	9	21902343	G	A	3.32903e-05	2.04579e-07	4.36792e-05	chr9:20000001-23000001:2
rs665908	9	22460095	C	A	3.32709e-05	2.08006e-07	4.41465e-05	chr9:21000001-24000001:2
rs533644	9	22459115	G	A	3.32649e-05	2.0795e-07	4.41398e-05	chr9:21000001-24000001:2
rs144422514	9	21805605	C	T	3.32563e-05	2.04153e-07	4.36098e-05	chr9:20000001-23000001:2
rs145927968	9	21666508	C	T	3.32341e-05	-2.03913e-07	4.35754e-05	chr9:20000001-23000001:2
rs181797897	9	22231528	C	A	3.31806e-05	2.07211e-07	4.40611e-05	chr9:21000001-24000001:2
rs148788481	9	21683377	C	T	3.31584e-05	-2.03386e-07	4.35446e-05	chr9:20000001-23000001:2
rs571658653	9	22577010	G	A	3.31002e-05	2.06413e-07	4.39596e-05	chr9:21000001-24000001:2
rs117552392	9	21805581	A	G	3.30844e-05	2.02591e-07	4.34311e-05	chr9:20000001-23000001:2
rs1576334	9	22442343	C	T	3.29784e-05	2.05267e-07	4.38227e-05	chr9:21000001-24000001:2
rs2779749	9	22166542	G	A	3.29458e-05	2.04982e-07	4.37925e-05	chr9:21000001-24000001:2
rs10965134	9	21788782	G	A	3.29429e-05	2.0137e-07	4.33035e-05	chr9:20000001-23000001:2
rs550949339	9	22307780	T	C	3.28786e-05	2.04353e-07	4.37177e-05	chr9:21000001-24000001:2
rs2088648	9	22573192	G	A	3.28513e-05	2.04167e-07	4.37074e-05	chr9:21000001-24000001:2
rs115770050	9	21923542	G	A	3.2832e-05	2.00221e-07	4.31455e-05	chr9:20000001-23000001:2
rs149489142	9	22520679	G	A	3.28293e-05	-2.03867e-07	4.36556e-05	chr9:21000001-24000001:2
rs1410979	9	22412948	G	A	3.2827e-05	-2.03854e-07	4.36556e-05	chr9:21000001-24000001:2
rs112147997	9	22299055	C	T	3.28156e-05	2.03743e-07	4.36416e-05	chr9:21000001-24000001:2
rs148215872	9	21911870	G	A	3.26871e-05	-1.98848e-07	4.2977e-05	chr9:20000001-23000001:2
rs190189551	9	22462206	G	A	3.25516e-05	2.01323e-07	4.33617e-05	chr9:21000001-24000001:2
rs144316575	9	22072475	C	T	3.25211e-05	2.01093e-07	4.33433e-05	chr9:21000001-24000001:2
rs113104461	9	22557397	C	T	3.2515e-05	2.00945e-07	4.331e-05	chr9:21000001-24000001:2
rs548161025	9	22557461	C	G	3.2505e-05	2.00866e-07	4.33031e-05	chr9:21000001-24000001:2
rs12352180	9	22413177	G	T	3.24793e-05	-2.00603e-07	4.32679e-05	chr9:21000001-24000001:2
rs751579305	9	21791089	T	C	3.24422e-05	-1.96603e-07	4.27134e-05	chr9:20000001-23000001:2
rs117456360	9	22322947	G	A	3.23058e-05	-1.99088e-07	4.31046e-05	chr9:21000001-24000001:2
rs75588221	9	22334114	C	T	3.22941e-05	-1.98932e-07	4.30775e-05	chr9:21000001-24000001:2
rs188295620	9	22540986	C	T	3.22717e-05	-1.98678e-07	4.30392e-05	chr9:21000001-24000001:2
rs7847145	9	22417778	G	A	3.21759e-05	-1.97767e-07	4.29266e-05	chr9:21000001-24000001:2
rs192069975	9	21728984	A	T	3.2172e-05	1.94066e-07	4.24024e-05	chr9:20000001-23000001:2
rs10965256	9	22151465	G	A	3.20672e-05	-1.96943e-07	4.28606e-05	chr9:21000001-24000001:2
rs12340571	9	22411723	A	G	3.20078e-05	-1.96205e-07	4.27391e-05	chr9:21000001-24000001:2
rs78697513	9	21927391	C	T	3.19918e-05	-1.92698e-07	4.22941e-05	chr9:20000001-23000001:2
rs525185	9	22442256	A	T	3.19538e-05	-1.9574e-07	4.26897e-05	chr9:21000001-24000001:2
rs76205817	9	22227549	T	C	3.19499e-05	-1.95693e-07	4.26821e-05	chr9:21000001-24000001:2
rs182300036	9	21825660	G	A	3.19357e-05	-1.91858e-07	4.21315e-05	chr9:20000001-23000001:2
rs1122049	9	21562461	G	A	3.19084e-05	-1.91814e-07	4.21661e-05	chr9:20000001-23000001:2
rs10491847	9	22415302	T	C	3.18612e-05	-1.94834e-07	4.25723e-05	chr9:21000001-24000001:2
rs79130872	9	22623741	C	T	3.18179e-05	-1.94433e-07	4.25241e-05	chr9:21000001-24000001:2
rs117798541	9	22277344	A	G	3.17031e-05	-1.93387e-07	4.24012e-05	chr9:21000001-24000001:2
rs12349727	9	22411654	C	T	3.16618e-05	-1.9298e-07	4.23478e-05	chr9:21000001-24000001:2
rs7023954	9	21816758	G	A	3.16594e-05	1.89492e-07	4.18808e-05	chr9:20000001-23000001:2
rs577438952	9	22528824	A	G	3.16373e-05	-1.92751e-07	4.23199e-05	chr9:21000001-24000001:2
rs184268318	9	22066074	A	T	3.16272e-05	-1.92723e-07	4.23283e-05	chr9:21000001-24000001:2
rs148261354	9	21727289	G	A	3.1617e-05	-1.89036e-07	4.18129e-05	chr9:20000001-23000001:2
rs62574783	9	22443875	T	C	3.16086e-05	1.92485e-07	4.22877e-05	chr9:21000001-24000001:2
rs143149280	9	22274062	A	G	3.16014e-05	-1.92416e-07	4.22789e-05	chr9:21000001-24000001:2
rs12345214	9	21672167	C	A	3.15665e-05	1.88497e-07	4.17326e-05	chr9:20000001-23000001:2
rs113892038	9	21656874	G	A	3.15354e-05	-1.88161e-07	4.16824e-05	chr9:20000001-23000001:2
rs533449139	9	21991860	G	C	3.15263e-05	1.88126e-07	4.16878e-05	chr9:20000001-23000001:2
rs564943683	9	22494694	G	A	3.15049e-05	1.91538e-07	4.21752e-05	chr9:21000001-24000001:2
rs527951528	9	22256625	C	G	3.14363e-05	1.90893e-07	4.20954e-05	chr9:21000001-24000001:2
rs141071804	9	22389016	C	A	3.14338e-05	-1.90859e-07	4.2089e-05	chr9:21000001-24000001:2
rs1759417	9	22033389	C	T	3.14092e-05	-1.92669e-07	4.26931e-05	chr9:21000001-24000001:2
rs10811668	9	22164991	C	A	3.13856e-05	-1.90421e-07	4.20374e-05	chr9:21000001-24000001:2
rs12350224	9	22612584	G	T	3.12767e-05	1.89535e-07	4.19526e-05	chr9:21000001-24000001:2
rs2133530	9	22570892	C	T	3.12677e-05	1.89355e-07	4.19121e-05	chr9:21000001-24000001:2
rs62574780	9	22439822	G	A	3.11781e-05	1.88531e-07	4.1813e-05	chr9:21000001-24000001:2
rs6475537	9	21504872	A	C	3.11529e-05	-1.84667e-07	4.12611e-05	chr9:20000001-23000001:2
rs117226256	9	22572923	T	C	3.11479e-05	1.88202e-07	4.17633e-05	chr9:21000001-24000001:2
rs143330593	9	21500300	A	G	3.10747e-05	-1.83898e-07	4.11568e-05	chr9:20000001-23000001:2
rs186052353	9	21787553	T	C	3.10374e-05	1.83666e-07	4.11506e-05	chr9:20000001-23000001:2
rs117875461	9	22341056	A	G	3.10017e-05	1.86867e-07	4.16034e-05	chr9:21000001-24000001:2
rs183783649	9	21697102	G	C	3.0998e-05	-1.835e-07	4.11714e-05	chr9:20000001-23000001:2
rs192869790	9	21559565	C	A	3.09827e-05	-1.83104e-07	4.10698e-05	chr9:20000001-23000001:2
rs583855	9	22442363	A	G	3.09502e-05	-1.86413e-07	4.15518e-05	chr9:21000001-24000001:2
rs1831733	9	22076071	T	C	3.09458e-05	1.63642e-07	6.11731e-05	chr9:21000001-24000001:2
rs3731239	9	21974218	A	G	3.09237e-05	1.86686e-07	4.24057e-05	chr9:20000001-23000001:2
rs13299155	9	22359538	C	T	3.09094e-05	-1.86014e-07	4.14983e-05	chr9:21000001-24000001:2
rs148739103	9	22621637	C	A	3.08769e-05	-1.85706e-07	4.14596e-05	chr9:21000001-24000001:2
rs1333050	9	22125913	C	T	3.08702e-05	-1.95342e-07	4.47528e-05	chr9:21000001-24000001:2
rs12341730	9	22412458	A	T	3.08618e-05	-1.85561e-07	4.14403e-05	chr9:21000001-24000001:2
rs17755650	9	21780037	T	C	3.08315e-05	-1.81687e-07	4.08895e-05	chr9:20000001-23000001:2
rs506311	9	22459774	C	A	3.08065e-05	1.85045e-07	4.13757e-05	chr9:21000001-24000001:2
rs140548599	9	21529671	C	A	3.07576e-05	-1.80985e-07	4.07981e-05	chr9:20000001-23000001:2
rs2106118	9	21949528	T	A	3.06895e-05	1.80418e-07	4.07401e-05	chr9:20000001-23000001:2
rs117927465	9	21626436	A	T	3.06703e-05	-1.802e-07	4.07045e-05	chr9:20000001-23000001:2
rs559031793	9	21650416	A	G	3.06524e-05	-1.80022e-07	4.06792e-05	chr9:20000001-23000001:2
rs117767630	9	22300443	C	T	3.06249e-05	-1.83356e-07	4.11654e-05	chr9:21000001-24000001:2
rs183154761	9	21662727	C	T	3.05794e-05	1.79398e-07	4.06116e-05	chr9:20000001-23000001:2
rs183611275	9	22161197	A	G	3.04899e-05	1.82166e-07	4.1029e-05	chr9:21000001-24000001:2
rs4413869	9	21755103	A	G	3.04891e-05	1.78518e-07	4.04916e-05	chr9:20000001-23000001:2
rs1542076	9	21790755	A	T	3.04861e-05	1.78538e-07	4.05043e-05	chr9:20000001-23000001:2
rs150422396	9	21872274	G	A	3.04536e-05	1.78276e-07	4.04797e-05	chr9:20000001-23000001:2
rs139243787	9	22407849	G	A	3.045e-05	-1.81782e-07	4.09782e-05	chr9:21000001-24000001:2
rs75223916	9	21628409	A	G	3.04154e-05	-1.77897e-07	4.04261e-05	chr9:20000001-23000001:2
rs549175310	9	21585267	T	C	3.04115e-05	1.77829e-07	4.04109e-05	chr9:20000001-23000001:2
rs12350824	9	22201586	C	T	3.04079e-05	-1.8138e-07	4.09258e-05	chr9:21000001-24000001:2
rs72697725	9	22466831	G	A	3.03602e-05	-1.80986e-07	4.08859e-05	chr9:21000001-24000001:2
rs77235987	9	21589174	T	C	3.03178e-05	-1.77026e-07	4.03232e-05	chr9:20000001-23000001:2
rs2106117	9	21949527	T	G	3.03082e-05	1.76911e-07	4.03024e-05	chr9:20000001-23000001:2
rs563301946	9	22229938	A	T	3.03031e-05	1.80391e-07	4.07984e-05	chr9:21000001-24000001:2
rs10965049	9	21526526	C	G	3.0185e-05	-1.75829e-07	4.0178e-05	chr9:20000001-23000001:2
rs533414443	9	21561991	G	C	3.01481e-05	1.75376e-07	4.00962e-05	chr9:20000001-23000001:2
rs184595896	9	21818724	A	G	3.01286e-05	-1.75223e-07	4.00825e-05	chr9:20000001-23000001:2
rs145798098	9	21605419	T	C	3.01138e-05	-1.75101e-07	4.00702e-05	chr9:20000001-23000001:2
rs2518716	9	21956470	A	G	3.00377e-05	1.74473e-07	4.00072e-05	chr9:20000001-23000001:2
rs12350148	9	22612573	C	T	2.99943e-05	1.77658e-07	4.04804e-05	chr9:21000001-24000001:2
rs180924291	9	22228464	T	A	2.99811e-05	1.77414e-07	4.04243e-05	chr9:21000001-24000001:2
rs118101003	9	21624719	C	T	2.99306e-05	1.73426e-07	3.98607e-05	chr9:20000001-23000001:2
rs766837920	9	22331640	A	G	2.99114e-05	1.76799e-07	4.03526e-05	chr9:21000001-24000001:2
rs12555011	9	21681890	G	C	2.98887e-05	1.73134e-07	3.9844e-05	chr9:20000001-23000001:2
rs186610664	9	22344189	G	A	2.98578e-05	1.76278e-07	4.02817e-05	chr9:21000001-24000001:2
rs188772104	9	21944956	G	T	2.98274e-05	1.72579e-07	3.9776e-05	chr9:20000001-23000001:2
rs139805439	9	22521787	T	C	2.97699e-05	1.75479e-07	4.01833e-05	chr9:21000001-24000001:2
rs182416148	9	21989423	T	C	2.97045e-05	1.7136e-07	3.96006e-05	chr9:20000001-23000001:2
rs7846900	9	22417552	G	A	2.96757e-05	-1.74609e-07	4.00731e-05	chr9:21000001-24000001:2
rs3217986	9	22005330	T	G	2.96713e-05	1.75443e-07	4.03653e-05	chr9:21000001-24000001:2
rs1414696	9	22617269	G	T	2.96664e-05	1.74559e-07	4.00738e-05	chr9:21000001-24000001:2
rs4977583	9	22456628	T	C	2.96497e-05	1.74368e-07	4.00419e-05	chr9:21000001-24000001:2
rs6475662	9	22568133	C	T	2.95619e-05	-1.73702e-07	3.99885e-05	chr9:21000001-24000001:2
rs66487752	9	22613541	C	A	2.95617e-05	1.73654e-07	3.99724e-05	chr9:21000001-24000001:2
rs759132463	9	21785698	G	A	2.95428e-05	-1.69875e-07	3.94111e-05	chr9:20000001-23000001:2
rs9657608	9	21956230	C	T	2.95257e-05	1.70419e-07	3.96446e-05	chr9:20000001-23000001:2
rs150062417	9	22395514	G	A	2.94964e-05	-1.72955e-07	3.98628e-05	chr9:21000001-24000001:2
rs745405550	9	22599537	A	G	2.94726e-05	1.72753e-07	3.98406e-05	chr9:21000001-24000001:2
rs10811652	9	22077085	A	C	2.94264e-05	7.52224e-08	6.39699e-05	chr9:21000001-24000001:2
rs141573476	9	22182899	A	T	2.94145e-05	-1.72411e-07	3.9839e-05	chr9:21000001-24000001:2
rs62559777	9	21627286	G	C	2.94144e-05	1.68678e-07	3.92536e-05	chr9:20000001-23000001:2
rs1985742	9	21961227	A	T	2.9406e-05	-1.68632e-07	3.92548e-05	chr9:20000001-23000001:2
rs1333045	9	22119195	T	C	2.93182e-05	-1.76058e-07	7.56735e-05	chr9:21000001-24000001:2
rs10965041	9	21503097	G	A	2.92785e-05	-1.67517e-07	3.91247e-05	chr9:20000001-23000001:2
rs549978519	9	21533708	G	C	2.92444e-05	-1.6711e-07	3.90502e-05	chr9:20000001-23000001:2
rs12685444	9	21640742	T	G	2.92375e-05	-1.67064e-07	3.90481e-05	chr9:20000001-23000001:2
rs72655474	9	22139684	G	C	2.92335e-05	1.70843e-07	3.96604e-05	chr9:21000001-24000001:2
rs79114352	9	22454795	G	A	2.91909e-05	1.70151e-07	3.95066e-05	chr9:21000001-24000001:2
rs58377678	9	21813718	C	T	2.91731e-05	-1.66482e-07	3.89754e-05	chr9:20000001-23000001:2
rs1452654	9	21572208	C	T	2.91309e-05	-1.66148e-07	3.89449e-05	chr9:20000001-23000001:2
rs181212591	9	21509509	C	T	2.90787e-05	1.65622e-07	3.88654e-05	chr9:20000001-23000001:2
rs62559774	9	21623338	C	A	2.90534e-05	1.65381e-07	3.88319e-05	chr9:20000001-23000001:2
rs115995531	9	21811450	T	A	2.90504e-05	1.65373e-07	3.88356e-05	chr9:20000001-23000001:2
rs7042262	9	21567651	C	T	2.89912e-05	-1.64871e-07	3.87805e-05	chr9:20000001-23000001:2
rs4320630	9	21845738	G	C	2.89315e-05	1.64458e-07	3.8759e-05	chr9:20000001-23000001:2
rs140445962	9	22489207	G	A	2.89023e-05	-1.67506e-07	3.91688e-05	chr9:21000001-24000001:2
rs74680853	9	22024212	G	A	2.88189e-05	1.66953e-07	3.91452e-05	chr9:21000001-24000001:2
rs141226151	9	21773235	T	A	2.88173e-05	-1.6329e-07	3.85785e-05	chr9:20000001-23000001:2
rs187742833	9	21693452	T	C	2.88049e-05	1.63144e-07	3.85508e-05	chr9:20000001-23000001:2
rs2891169	9	22131825	A	G	2.87983e-05	-1.66584e-07	3.90575e-05	chr9:21000001-24000001:2
rs189365068	9	22398747	G	A	2.87621e-05	1.66222e-07	3.90039e-05	chr9:21000001-24000001:2
rs10491562	9	21626200	A	G	2.87428e-05	1.6255e-07	3.84674e-05	chr9:20000001-23000001:2
rs149531543	9	22564395	C	G	2.87207e-05	-1.65855e-07	3.89593e-05	chr9:21000001-24000001:2
rs537533441	9	22464460	A	G	2.87161e-05	1.65801e-07	3.89499e-05	chr9:21000001-24000001:2
rs9696718	9	22395664	C	T	2.87154e-05	1.65795e-07	3.89488e-05	chr9:21000001-24000001:2
rs62574787	9	22457108	G	A	2.86784e-05	1.65452e-07	3.89038e-05	chr9:21000001-24000001:2
rs561865594	9	21938259	C	T	2.864e-05	-1.61842e-07	3.84342e-05	chr9:20000001-23000001:2
rs182611718	9	22489218	C	G	2.86011e-05	1.64778e-07	3.88248e-05	chr9:21000001-24000001:2
rs28372060	9	21639817	A	G	2.85978e-05	1.61234e-07	3.82983e-05	chr9:20000001-23000001:2
rs74515645	9	22490291	G	A	2.85724e-05	-1.64554e-07	3.88051e-05	chr9:21000001-24000001:2
rs7025128	9	21628775	G	T	2.85696e-05	1.60972e-07	3.8263e-05	chr9:20000001-23000001:2
rs144218560	9	21752970	A	T	2.8507e-05	1.60438e-07	3.82027e-05	chr9:20000001-23000001:2
rs3088440	9	21968159	G	A	2.84599e-05	1.60596e-07	3.8377e-05	chr9:20000001-23000001:2
rs76433630	9	22250309	A	G	2.84236e-05	-1.63153e-07	3.86143e-05	chr9:21000001-24000001:2
rs187520402	9	22493978	C	G	2.84144e-05	1.63071e-07	3.86042e-05	chr9:21000001-24000001:2
rs72652486	9	22104255	A	G	2.84037e-05	-1.62985e-07	3.85954e-05	chr9:21000001-24000001:2
rs1544134	9	22618477	G	A	2.84031e-05	1.62934e-07	3.85785e-05	chr9:21000001-24000001:2
rs4977778	9	22421927	C	T	2.8396e-05	-1.62872e-07	3.85709e-05	chr9:21000001-24000001:2
rs142400937	9	22489648	C	T	2.83182e-05	1.62192e-07	3.84902e-05	chr9:21000001-24000001:2
rs117201519	9	21648142	G	A	2.83154e-05	-1.58646e-07	3.79572e-05	chr9:20000001-23000001:2
rs7024467	9	22619664	C	T	2.82993e-05	1.61986e-07	3.84554e-05	chr9:21000001-24000001:2
rs186522191	9	22236960	A	G	2.8294e-05	-1.61956e-07	3.84557e-05	chr9:21000001-24000001:2
rs4977782	9	22450724	C	T	2.82642e-05	1.61665e-07	3.84136e-05	chr9:21000001-24000001:2
rs118041355	9	22302628	G	A	2.82473e-05	-1.616e-07	3.84272e-05	chr9:21000001-24000001:2
rs72695341	9	22300493	C	T	2.82322e-05	-1.61373e-07	3.83756e-05	chr9:21000001-24000001:2
rs7039553	9	22471832	T	C	2.82046e-05	1.61224e-07	3.8381e-05	chr9:21000001-24000001:2
rs111628750	9	21754873	A	G	2.81733e-05	-1.57398e-07	3.78056e-05	chr9:20000001-23000001:2
rs549390829	9	22281459	A	C	2.81619e-05	-1.60728e-07	3.8291e-05	chr9:21000001-24000001:2
rs184639962	9	21935099	T	C	2.81545e-05	1.57225e-07	3.77821e-05	chr9:20000001-23000001:2
rs7870619	9	22421553	C	T	2.80624e-05	-1.59821e-07	3.81731e-05	chr9:21000001-24000001:2
rs10811571	9	21571291	A	G	2.80557e-05	1.5631e-07	3.76579e-05	chr9:20000001-23000001:2
rs192201251	9	22230349	G	A	2.80127e-05	1.59373e-07	3.81158e-05	chr9:21000001-24000001:2
rs10811746	9	22600729	A	C	2.79834e-05	1.59207e-07	3.81194e-05	chr9:21000001-24000001:2
rs139864287	9	22549115	C	T	2.79535e-05	-1.58845e-07	3.80495e-05	chr9:21000001-24000001:2
rs568878457	9	22419007	T	A	2.78423e-05	-1.57837e-07	3.79189e-05	chr9:21000001-24000001:2
rs141174920	9	22578069	T	C	2.78163e-05	-1.57583e-07	3.78813e-05	chr9:21000001-24000001:2
rs7869527	9	22092097	G	A	2.78162e-05	1.49216e-07	4.03163e-05	chr9:21000001-24000001:0
rs34353787	9	22407192	T	G	2.77928e-05	-1.57374e-07	3.78551e-05	chr9:21000001-24000001:2
rs526139	9	22442146	T	G	2.77883e-05	-1.5735e-07	3.78562e-05	chr9:21000001-24000001:2
rs17733195	9	21667503	G	T	2.7783e-05	1.5383e-07	3.73302e-05	chr9:20000001-23000001:2
rs369001518	9	21627033	A	G	2.77607e-05	1.53624e-07	3.73022e-05	chr9:20000001-23000001:2
rs7024672	9	22619647	G	A	2.77263e-05	1.56759e-07	3.77719e-05	chr9:21000001-24000001:2
rs189526967	9	22204018	G	A	2.77227e-05	1.56722e-07	3.7766e-05	chr9:21000001-24000001:2
rs78017306	9	22374234	C	T	2.77162e-05	-1.56688e-07	3.77681e-05	chr9:21000001-24000001:2
rs141653400	9	22556628	C	T	2.77105e-05	1.56621e-07	3.77551e-05	chr9:21000001-24000001:2
rs1576335	9	22410720	C	A	2.76332e-05	-1.55908e-07	3.76591e-05	chr9:21000001-24000001:2
rs543623717	9	21815831	A	G	2.76236e-05	1.52422e-07	3.71547e-05	chr9:20000001-23000001:2
rs150934622	9	22524059	C	A	2.75955e-05	-1.55615e-07	3.76337e-05	chr9:21000001-24000001:2
rs116861085	9	22347320	A	G	2.75616e-05	-1.55355e-07	3.76117e-05	chr9:21000001-24000001:2
rs1590625	9	22259421	A	G	2.75236e-05	-1.5496e-07	3.75472e-05	chr9:21000001-24000001:2
rs7047581	9	22422149	G	A	2.75157e-05	-1.54841e-07	3.75189e-05	chr9:21000001-24000001:2
rs2518710	9	21901128	C	G	2.74904e-05	-1.51545e-07	3.7135e-05	chr9:20000001-23000001:2
rs150888547	9	21814930	A	G	2.74555e-05	1.50862e-07	3.69374e-05	chr9:20000001-23000001:2
rs549789170	9	22574784	C	G	2.74465e-05	1.54238e-07	3.74464e-05	chr9:21000001-24000001:2
rs559374873	9	22488028	C	T	2.74233e-05	-1.54028e-07	3.74185e-05	chr9:21000001-24000001:2
rs146694310	9	22487247	C	T	2.74187e-05	1.5399e-07	3.74145e-05	chr9:21000001-24000001:2
rs558025784	9	22089830	T	A	2.74038e-05	1.53856e-07	3.73973e-05	chr9:21000001-24000001:2
rs142231482	9	21969809	G	C	2.73889e-05	-1.50513e-07	3.69656e-05	chr9:20000001-23000001:2
rs138971001	9	21926227	T	C	2.73819e-05	1.50446e-07	3.69558e-05	chr9:20000001-23000001:2
rs13297760	9	21823952	T	C	2.73614e-05	1.50116e-07	3.68697e-05	chr9:20000001-23000001:2
rs192784208	9	21553607	C	T	2.7351e-05	-1.49949e-07	3.68258e-05	chr9:20000001-23000001:2
rs565915290	9	21525572	G	A	2.73232e-05	-1.49666e-07	3.67786e-05	chr9:20000001-23000001:2
rs143908528	9	22528382	T	C	2.73163e-05	-1.53043e-07	3.72846e-05	chr9:21000001-24000001:2
rs573468095	9	21704517	C	T	2.73152e-05	-1.49636e-07	3.67874e-05	chr9:20000001-23000001:2
rs1336203	9	22615417	C	T	2.73139e-05	1.53033e-07	3.72862e-05	chr9:21000001-24000001:2
rs191455788	9	22575147	C	T	2.72659e-05	1.52579e-07	3.72215e-05	chr9:21000001-24000001:2
rs72656774	9	22155391	G	A	2.72529e-05	1.52449e-07	3.7201e-05	chr9:21000001-24000001:2
rs12352425	9	22042086	G	A	2.72361e-05	1.52968e-07	3.74533e-05	chr9:21000001-24000001:2
rs6475539	9	21570352	C	T	2.7168e-05	-1.48305e-07	3.66102e-05	chr9:20000001-23000001:2
rs554838761	9	22082443	C	G	2.71569e-05	1.51618e-07	3.71015e-05	chr9:21000001-24000001:2
rs10119693	9	21796791	G	A	2.71497e-05	1.48205e-07	3.66168e-05	chr9:20000001-23000001:2
rs4545183	9	22426564	A	G	2.71489e-05	1.51515e-07	3.70799e-05	chr9:21000001-24000001:2
rs147859516	9	22447685	C	G	2.71162e-05	-1.51233e-07	3.70459e-05	chr9:21000001-24000001:2
rs34336274	9	22447523	C	T	2.71151e-05	1.512e-07	3.70354e-05	chr9:21000001-24000001:2
rs141287765	9	22248908	C	T	2.71025e-05	1.51094e-07	3.70236e-05	chr9:21000001-24000001:2
rs10757260	9	21953137	G	A	2.70506e-05	1.47251e-07	3.64707e-05	chr9:20000001-23000001:2
rs1377199	9	21684689	C	T	2.70491e-05	-1.47179e-07	3.64435e-05	chr9:20000001-23000001:2
rs9632885	9	22072638	G	A	2.7026e-05	6.2784e-08	5.07e-05	chr9:21000001-24000001:2
rs181205359	9	22037195	C	T	2.70079e-05	1.50285e-07	3.69298e-05	chr9:21000001-24000001:2
rs146721374	9	22507402	A	T	2.69582e-05	-1.49775e-07	3.68451e-05	chr9:21000001-24000001:2
rs141627599	9	22613997	G	C	2.69546e-05	1.49779e-07	3.68557e-05	chr9:21000001-24000001:2
rs142417990	9	22621680	T	G	2.68815e-05	1.49118e-07	3.67677e-05	chr9:21000001-24000001:2
rs189964027	9	21876035	A	G	2.6872e-05	1.45636e-07	3.62539e-05	chr9:20000001-23000001:2
rs10115145	9	22597351	T	A	2.68694e-05	1.48999e-07	3.67489e-05	chr9:21000001-24000001:2
rs13298881	9	22012051	T	C	2.68484e-05	-1.5176e-07	3.80314e-05	chr9:21000001-24000001:2
rs62556314	9	21659862	A	T	2.6801e-05	1.4495e-07	3.61471e-05	chr9:20000001-23000001:2
rs189244735	9	22623551	A	T	2.67947e-05	-1.48315e-07	3.66554e-05	chr9:21000001-24000001:2
rs145297279	9	21892883	A	G	2.67852e-05	1.44889e-07	3.61653e-05	chr9:20000001-23000001:2
rs10811647	9	22065002	C	G	2.67552e-05	-1.52017e-07	4.59847e-05	chr9:21000001-24000001:2
rs114352762	9	22612075	G	A	2.67534e-05	1.47955e-07	3.66115e-05	chr9:21000001-24000001:2
rs139859567	9	22612079	C	A	2.67296e-05	1.47738e-07	3.65818e-05	chr9:21000001-24000001:2
rs2065847	9	22616769	G	T	2.66969e-05	1.47481e-07	3.65588e-05	chr9:21000001-24000001:2
rs184687008	9	21962012	T	A	2.65538e-05	-1.42907e-07	3.59337e-05	chr9:20000001-23000001:2
rs1336204	9	22615799	A	T	2.65431e-05	1.4604e-07	3.63507e-05	chr9:21000001-24000001:2
rs655497	9	22446828	A	G	2.65216e-05	1.45847e-07	3.63248e-05	chr9:21000001-24000001:2
rs190970272	9	22426909	T	G	2.6443e-05	1.45122e-07	3.6223e-05	chr9:21000001-24000001:2
rs192578207	9	22453271	T	C	2.64166e-05	-1.44893e-07	3.61947e-05	chr9:21000001-24000001:2
rs35660019	9	22138865	A	G	2.64089e-05	-1.44962e-07	3.62454e-05	chr9:21000001-24000001:2
rs6415739	9	22396337	G	T	2.63984e-05	1.44707e-07	3.61638e-05	chr9:21000001-24000001:2
rs62559379	9	21736056	G	C	2.63849e-05	-1.41306e-07	3.56906e-05	chr9:20000001-23000001:2
rs2039971	9	21815166	G	T	2.6379e-05	1.41138e-07	3.56287e-05	chr9:20000001-23000001:2
rs536276042	9	22608725	C	T	2.63772e-05	1.44509e-07	3.6135e-05	chr9:21000001-24000001:2
rs149538736	9	22553926	T	C	2.63627e-05	-1.44381e-07	3.61185e-05	chr9:21000001-24000001:2
rs10965066	9	21571130	G	A	2.63577e-05	1.40958e-07	3.56082e-05	chr9:20000001-23000001:2
rs185130567	9	22003591	T	C	2.63249e-05	1.44195e-07	3.61401e-05	chr9:21000001-24000001:2
rs62556523	9	21937687	G	A	2.62981e-05	-1.41254e-07	3.59419e-05	chr9:20000001-23000001:2
rs548795718	9	22337538	A	T	2.6293e-05	-1.43749e-07	3.6032e-05	chr9:21000001-24000001:2
rs476924	9	22431172	G	A	2.62884e-05	-1.43735e-07	3.60383e-05	chr9:21000001-24000001:2
rs116854672	9	21814034	T	C	2.62497e-05	1.40028e-07	3.54956e-05	chr9:20000001-23000001:2
rs16938519	9	21667674	T	C	2.61943e-05	1.39484e-07	3.54059e-05	chr9:20000001-23000001:2
rs10811713	9	22462813	G	T	2.61678e-05	1.42622e-07	3.58805e-05	chr9:21000001-24000001:2
rs10811753	9	22616453	T	C	2.61619e-05	1.42592e-07	3.58832e-05	chr9:21000001-24000001:2
rs7870644	9	22421597	C	T	2.61505e-05	-1.42464e-07	3.58581e-05	chr9:21000001-24000001:2
rs188827341	9	21603865	C	A	2.61448e-05	1.39029e-07	3.53408e-05	chr9:20000001-23000001:2
rs35458954	9	22596571	C	T	2.61409e-05	1.42403e-07	3.58576e-05	chr9:21000001-24000001:2
rs991792	9	21551647	T	C	2.61277e-05	-1.3888e-07	3.53218e-05	chr9:20000001-23000001:2
rs958219	9	21784225	T	C	2.61239e-05	1.38855e-07	3.53217e-05	chr9:20000001-23000001:2
rs10122947	9	21650406	G	T	2.60861e-05	1.38516e-07	3.52753e-05	chr9:20000001-23000001:2
rs72652459	9	22099416	C	T	2.6081e-05	1.41882e-07	3.57934e-05	chr9:21000001-24000001:2
rs16905613	9	22080363	A	G	2.60685e-05	-1.4193e-07	3.5851e-05	chr9:21000001-24000001:2
rs143525889	9	22439728	A	C	2.60172e-05	1.41268e-07	3.56974e-05	chr9:21000001-24000001:2
rs117195655	9	22320427	A	T	2.60063e-05	1.41186e-07	3.56915e-05	chr9:21000001-24000001:2
rs12339701	9	21680575	A	G	2.59706e-05	1.37545e-07	3.51662e-05	chr9:20000001-23000001:2
rs12376000	9	22039426	C	T	2.59541e-05	-1.41789e-07	3.6127e-05	chr9:21000001-24000001:2
rs118096119	9	21765281	C	T	2.5953e-05	-1.37338e-07	3.51204e-05	chr9:20000001-23000001:2
rs111665990	9	21760698	G	A	2.59343e-05	-1.37163e-07	3.50947e-05	chr9:20000001-23000001:2
rs72654299	9	22123231	T	C	2.59269e-05	1.40578e-07	3.56423e-05	chr9:21000001-24000001:2
rs1377192	9	21573049	G	A	2.59078e-05	-1.36943e-07	3.5071e-05	chr9:20000001-23000001:2
rs62573474	9	22598800	C	T	2.59007e-05	-1.4021e-07	3.55507e-05	chr9:21000001-24000001:2
rs10757257	9	21806564	G	A	2.59e-05	1.36921e-07	3.50858e-05	chr9:20000001-23000001:2
rs62557242	9	21670557	A	G	2.58252e-05	1.36168e-07	3.49515e-05	chr9:20000001-23000001:2
rs138984297	9	21923001	T	C	2.58018e-05	-1.36013e-07	3.49517e-05	chr9:20000001-23000001:2
rs77378987	9	21766268	T	G	2.57984e-05	-1.35916e-07	3.49134e-05	chr9:20000001-23000001:2
rs34296034	9	22213720	C	T	2.57813e-05	-1.39142e-07	3.54072e-05	chr9:21000001-24000001:2
rs7033177	9	22422287	T	C	2.57779e-05	-1.39105e-07	3.53999e-05	chr9:21000001-24000001:2
rs532944436	9	21834982	G	A	2.57463e-05	1.35445e-07	3.48468e-05	chr9:20000001-23000001:2
rs12335941	9	21955669	G	A	2.57304e-05	1.35357e-07	3.48549e-05	chr9:20000001-23000001:2
rs56026501	9	22050150	C	T	2.57146e-05	1.38558e-07	3.53325e-05	chr9:21000001-24000001:2
rs62573468	9	22594607	G	T	2.56977e-05	1.38401e-07	3.53093e-05	chr9:21000001-24000001:2
rs16938462	9	21580274	T	A	2.56529e-05	-1.3462e-07	3.47382e-05	chr9:20000001-23000001:2
rs17789351	9	21659992	G	C	2.56504e-05	1.34599e-07	3.47352e-05	chr9:20000001-23000001:2
rs16938481	9	21604067	A	G	2.56324e-05	1.34428e-07	3.47082e-05	chr9:20000001-23000001:2
rs62559770	9	21603003	A	G	2.56133e-05	1.34262e-07	3.46875e-05	chr9:20000001-23000001:2
rs7854056	9	22396934	G	T	2.55594e-05	1.37136e-07	3.51285e-05	chr9:21000001-24000001:2
rs559826673	9	22379539	T	A	2.5553e-05	1.37082e-07	3.51225e-05	chr9:21000001-24000001:2
rs77296768	9	22481742	T	C	2.55164e-05	-1.36762e-07	3.50815e-05	chr9:21000001-24000001:2
rs192004508	9	21835328	A	G	2.55064e-05	-1.3331e-07	3.45581e-05	chr9:20000001-23000001:2
rs12685827	9	21580763	C	T	2.55031e-05	-1.33277e-07	3.45522e-05	chr9:20000001-23000001:2
rs181460896	9	22092799	G	A	2.54521e-05	1.36257e-07	3.50377e-05	chr9:21000001-24000001:2
rs182540543	9	21986543	C	G	2.54398e-05	-1.32747e-07	3.44941e-05	chr9:20000001-23000001:2
rs45456595	9	21974640	C	G	2.54293e-05	-1.32653e-07	3.44809e-05	chr9:20000001-23000001:2
rs193251074	9	22489770	G	T	2.54263e-05	1.35946e-07	3.49671e-05	chr9:21000001-24000001:2
rs573642567	9	22349046	A	G	2.54052e-05	-1.35754e-07	3.49395e-05	chr9:21000001-24000001:2
rs62559783	9	21651356	G	A	2.53632e-05	1.32022e-07	3.43775e-05	chr9:20000001-23000001:2
rs72658413	9	22160768	A	T	2.53627e-05	1.35375e-07	3.48884e-05	chr9:21000001-24000001:2
rs13293967	9	22249416	A	G	2.53544e-05	-1.35302e-07	3.4879e-05	chr9:21000001-24000001:2
rs536002004	9	22444708	T	C	2.53434e-05	1.35196e-07	3.48621e-05	chr9:21000001-24000001:2
rs183619114	9	21666202	G	A	2.53346e-05	-1.31761e-07	3.43391e-05	chr9:20000001-23000001:2
rs1615094	9	22242481	C	A	2.5286e-05	-1.3471e-07	3.48052e-05	chr9:21000001-24000001:2
rs10757343	9	22594967	T	G	2.52534e-05	1.34449e-07	3.47806e-05	chr9:21000001-24000001:2
rs10811712	9	22437628	G	A	2.52349e-05	1.34228e-07	3.47304e-05	chr9:21000001-24000001:2
rs72693613	9	21980166	T	A	2.52212e-05	1.31375e-07	3.45566e-05	chr9:20000001-23000001:2
rs10811650	9	22067593	A	G	2.51881e-05	-1.29957e-07	4.29979e-05	chr9:21000001-24000001:2
rs1679021	9	22246585	C	A	2.51723e-05	-1.33683e-07	3.46612e-05	chr9:21000001-24000001:2
rs189275932	9	22517702	A	G	2.51633e-05	1.33573e-07	3.46349e-05	chr9:21000001-24000001:2
rs79365815	9	21694885	A	G	2.51523e-05	-1.30148e-07	3.41227e-05	chr9:20000001-23000001:2
rs72705572	9	21671904	T	G	2.51421e-05	-1.30043e-07	3.41018e-05	chr9:20000001-23000001:2
rs4478653	9	21853221	T	C	2.50902e-05	1.29669e-07	3.40879e-05	chr9:20000001-23000001:2
rs559151982	9	22464039	C	A	2.50877e-05	1.32888e-07	3.45374e-05	chr9:21000001-24000001:2
rs576054925	9	21542349	A	C	2.50871e-05	1.29539e-07	3.40265e-05	chr9:20000001-23000001:2
rs16938480	9	21603774	C	T	2.50655e-05	1.29353e-07	3.4003e-05	chr9:20000001-23000001:2
rs13283078	9	21580031	C	T	2.50464e-05	1.29184e-07	3.39805e-05	chr9:20000001-23000001:2
rs1327048	9	22269045	T	A	2.50122e-05	-1.32247e-07	3.44617e-05	chr9:21000001-24000001:2
rs62574788	9	22461709	G	T	2.49972e-05	1.32079e-07	3.44258e-05	chr9:21000001-24000001:2
rs140051316	9	21697139	T	C	2.49908e-05	-1.28707e-07	3.3922e-05	chr9:20000001-23000001:2
rs111619517	9	21761773	A	T	2.49659e-05	-1.2848e-07	3.38894e-05	chr9:20000001-23000001:2
rs369463309	9	22566815	T	C	2.49495e-05	-1.31682e-07	3.43823e-05	chr9:21000001-24000001:2
rs188569561	9	22224206	T	C	2.48623e-05	-1.30962e-07	3.43062e-05	chr9:21000001-24000001:2
rs62556315	9	21662578	A	G	2.48489e-05	1.2742e-07	3.37338e-05	chr9:20000001-23000001:2
rs72652497	9	22105947	T	C	2.4836e-05	-1.30725e-07	3.42725e-05	chr9:21000001-24000001:2
rs2065846	9	22616426	A	G	2.48311e-05	1.30638e-07	3.42436e-05	chr9:21000001-24000001:2
rs116961779	9	22525376	C	G	2.47963e-05	1.30301e-07	3.41869e-05	chr9:21000001-24000001:2
rs117558940	9	22255057	G	A	2.47897e-05	1.30212e-07	3.41625e-05	chr9:21000001-24000001:2
rs140309048	9	22331842	A	T	2.47653e-05	1.30031e-07	3.41512e-05	chr9:21000001-24000001:2
rs12343152	9	22413704	A	C	2.47424e-05	-1.29791e-07	3.41041e-05	chr9:21000001-24000001:2
rs117781186	9	21837614	G	T	2.47076e-05	1.26164e-07	3.35594e-05	chr9:20000001-23000001:2
rs188478583	9	22074359	A	G	2.46969e-05	1.29487e-07	3.41023e-05	chr9:21000001-24000001:2
rs144790577	9	22625170	G	A	2.4681e-05	-1.29246e-07	3.40296e-05	chr9:21000001-24000001:2
rs181577814	9	21719190	T	C	2.46475e-05	1.25647e-07	3.34964e-05	chr9:20000001-23000001:2
rs10965040	9	21499299	A	C	2.46416e-05	-1.2561e-07	3.34991e-05	chr9:20000001-23000001:2
rs558612	9	22447655	T	A	2.46314e-05	1.28814e-07	3.3974e-05	chr9:21000001-24000001:2
rs10965344	9	22419003	A	T	2.46094e-05	1.28645e-07	3.39618e-05	chr9:21000001-24000001:2
rs77863410	9	21643812	A	G	2.46037e-05	-1.25262e-07	3.34455e-05	chr9:20000001-23000001:2
rs34148766	9	21796386	T	C	2.45915e-05	-1.25112e-07	3.34037e-05	chr9:20000001-23000001:2
rs190655685	9	22549821	C	A	2.45912e-05	-1.28443e-07	3.39172e-05	chr9:21000001-24000001:2
rs79311989	9	21604632	A	G	2.45401e-05	1.24657e-07	3.33411e-05	chr9:20000001-23000001:2
rs550280891	9	22569416	A	G	2.45077e-05	-1.27693e-07	3.38103e-05	chr9:21000001-24000001:2
rs118125826	9	22532597	G	T	2.44904e-05	1.27537e-07	3.37885e-05	chr9:21000001-24000001:2
rs10217269	9	22016173	C	T	2.44881e-05	1.28423e-07	3.43111e-05	chr9:21000001-24000001:2
rs10811751	9	22611155	A	G	2.44758e-05	-1.2745e-07	3.37948e-05	chr9:21000001-24000001:2
rs140866505	9	21641033	C	T	2.44242e-05	-1.23618e-07	3.31912e-05	chr9:20000001-23000001:2
rs190630329	9	21532178	T	A	2.4412e-05	-1.23511e-07	3.31772e-05	chr9:20000001-23000001:2
rs67226702	9	21964463	T	A	2.44074e-05	1.2478e-07	3.41281e-05	chr9:20000001-23000001:2
rs10491849	9	22428153	T	A	2.44016e-05	1.26743e-07	3.36763e-05	chr9:21000001-24000001:2
rs1452653	9	21573016	T	C	2.43992e-05	-1.23428e-07	3.31817e-05	chr9:20000001-23000001:2
rs145718826	9	22451120	A	G	2.43817e-05	1.26564e-07	3.36508e-05	chr9:21000001-24000001:2
rs117721547	9	22592367	G	A	2.43148e-05	-1.25961e-07	3.35636e-05	chr9:21000001-24000001:2
rs1327047	9	22253311	A	G	2.42976e-05	-1.25835e-07	3.35579e-05	chr9:21000001-24000001:2
rs3922992	9	21827406	A	G	2.42921e-05	1.22512e-07	3.30721e-05	chr9:20000001-23000001:2
rs1679023	9	22250574	A	G	2.42792e-05	-1.25671e-07	3.35349e-05	chr9:21000001-24000001:2
rs546315159	9	21620004	T	A	2.42647e-05	1.22198e-07	3.29908e-05	chr9:20000001-23000001:2
rs148135912	9	22568578	C	T	2.42421e-05	-1.25372e-07	3.35064e-05	chr9:21000001-24000001:2
rs188886277	9	22567342	A	G	2.42357e-05	-1.25252e-07	3.34619e-05	chr9:21000001-24000001:2
rs138192445	9	21521874	G	A	2.42346e-05	1.21935e-07	3.29556e-05	chr9:20000001-23000001:2
rs7858333	9	22543626	G	A	2.4223e-05	-1.25183e-07	3.34719e-05	chr9:21000001-24000001:2
rs13301964	9	22113324	C	G	2.42045e-05	-1.254e-07	3.36762e-05	chr9:21000001-24000001:2
rs529312842	9	21829462	T	C	2.4201e-05	-1.21649e-07	3.29222e-05	chr9:20000001-23000001:2
rs78579256	9	21930186	A	C	2.41381e-05	1.21109e-07	3.28552e-05	chr9:20000001-23000001:2
rs111580720	9	22068967	C	T	2.40768e-05	1.23873e-07	3.32835e-05	chr9:21000001-24000001:2
rs143117399	9	22054283	G	A	2.40671e-05	1.23851e-07	3.33099e-05	chr9:21000001-24000001:2
rs148610407	9	22090266	C	G	2.4058e-05	1.12406e-07	3.50685e-05	chr9:21000001-24000001:0
rs35975148	9	22037071	T	A	2.40291e-05	-1.24125e-07	3.36462e-05	chr9:21000001-24000001:2
rs2891170	9	22426539	G	A	2.39941e-05	-1.23092e-07	3.31533e-05	chr9:21000001-24000001:2
rs546174607	9	22230372	C	G	2.39645e-05	1.22834e-07	3.31197e-05	chr9:21000001-24000001:2
rs183638759	9	21780176	C	A	2.39536e-05	1.19432e-07	3.25967e-05	chr9:20000001-23000001:2
rs75876451	9	22613561	A	G	2.39471e-05	1.22675e-07	3.30952e-05	chr9:21000001-24000001:2
rs139337547	9	21920264	C	T	2.39457e-05	1.19366e-07	3.25899e-05	chr9:20000001-23000001:2
rs150114500	9	22524997	A	G	2.39362e-05	1.22577e-07	3.3081e-05	chr9:21000001-24000001:2
rs114971253	9	22332754	C	T	2.38931e-05	1.22197e-07	3.30287e-05	chr9:21000001-24000001:2
rs1412837	9	22167455	G	A	2.38809e-05	1.2208e-07	3.30086e-05	chr9:21000001-24000001:2
rs72705554	9	21658047	T	A	2.38806e-05	-1.18783e-07	3.25044e-05	chr9:20000001-23000001:2
rs72705556	9	21659847	G	A	2.38506e-05	-1.18516e-07	3.24659e-05	chr9:20000001-23000001:2
rs72705553	9	21657412	A	G	2.38501e-05	-1.18511e-07	3.24652e-05	chr9:20000001-23000001:2
rs372306884	9	21713046	G	C	2.38465e-05	-1.18499e-07	3.24752e-05	chr9:20000001-23000001:2
rs571049243	9	21539286	A	C	2.38451e-05	-1.18462e-07	3.24557e-05	chr9:20000001-23000001:2
rs144796695	9	21662338	C	G	2.38448e-05	-1.18484e-07	3.24727e-05	chr9:20000001-23000001:2
rs10119568	9	21796220	G	A	2.38432e-05	1.18495e-07	3.2491e-05	chr9:20000001-23000001:2
rs72705540	9	21652631	G	C	2.38348e-05	-1.18375e-07	3.24455e-05	chr9:20000001-23000001:2
rs9777032	9	22562846	T	A	2.38306e-05	-1.21639e-07	3.29487e-05	chr9:21000001-24000001:2
rs541664707	9	21570604	C	G	2.38305e-05	-1.18334e-07	3.24382e-05	chr9:20000001-23000001:2
rs72705543	9	21652895	T	C	2.38096e-05	-1.18151e-07	3.24132e-05	chr9:20000001-23000001:2
rs72705510	9	21637343	T	A	2.38057e-05	-1.18116e-07	3.24082e-05	chr9:20000001-23000001:2
rs148976589	9	21631007	A	G	2.38036e-05	-1.18098e-07	3.24055e-05	chr9:20000001-23000001:2
rs72703498	9	21629846	C	T	2.38031e-05	-1.18093e-07	3.24049e-05	chr9:20000001-23000001:2
rs12684132	9	21625203	T	C	2.37984e-05	-1.18051e-07	3.23988e-05	chr9:20000001-23000001:2
rs16938492	9	21645003	T	C	2.3789e-05	-1.17967e-07	3.23867e-05	chr9:20000001-23000001:2
rs72703496	9	21628758	G	T	2.37876e-05	-1.17955e-07	3.2385e-05	chr9:20000001-23000001:2
rs72703489	9	21622667	G	C	2.37864e-05	-1.17945e-07	3.23834e-05	chr9:20000001-23000001:2
rs72705527	9	21643684	C	A	2.3785e-05	-1.17932e-07	3.23815e-05	chr9:20000001-23000001:2
rs72705523	9	21642841	C	T	2.37839e-05	-1.17922e-07	3.23802e-05	chr9:20000001-23000001:2
rs117165310	9	21640135	C	T	2.37819e-05	-1.17904e-07	3.23775e-05	chr9:20000001-23000001:2
rs56339390	9	21642223	A	C	2.37795e-05	-1.17883e-07	3.23745e-05	chr9:20000001-23000001:2
rs72705518	9	21641197	A	T	2.37777e-05	-1.17867e-07	3.23722e-05	chr9:20000001-23000001:2
rs72705514	9	21639665	A	G	2.37775e-05	-1.17865e-07	3.23719e-05	chr9:20000001-23000001:2
rs116893903	9	22326775	A	G	2.37761e-05	-1.21149e-07	3.28769e-05	chr9:21000001-24000001:2
rs148946324	9	21622794	G	A	2.37747e-05	-1.1784e-07	3.23684e-05	chr9:20000001-23000001:2
rs55946260	9	21647798	C	G	2.37629e-05	-1.17736e-07	3.23532e-05	chr9:20000001-23000001:2
rs536080441	9	21596331	C	T	2.37557e-05	1.17675e-07	3.23477e-05	chr9:20000001-23000001:2
rs368184420	9	21709273	C	G	2.37523e-05	-1.17658e-07	3.2353e-05	chr9:20000001-23000001:2
rs117565918	9	21691463	C	T	2.37347e-05	1.17504e-07	3.23317e-05	chr9:20000001-23000001:2
rs183746476	9	21877998	G	T	2.36787e-05	1.16979e-07	3.22398e-05	chr9:20000001-23000001:2
rs12686364	9	21670087	A	G	2.36417e-05	-1.16657e-07	3.21976e-05	chr9:20000001-23000001:2
rs72705566	9	21667003	T	C	2.36125e-05	-1.16397e-07	3.21599e-05	chr9:20000001-23000001:2
rs72705565	9	21666877	C	T	2.36122e-05	-1.16395e-07	3.21596e-05	chr9:20000001-23000001:2
rs12686130	9	21667937	T	C	2.3611e-05	-1.16384e-07	3.2158e-05	chr9:20000001-23000001:2
rs4379527	9	21662959	A	C	2.35878e-05	-1.16178e-07	3.2128e-05	chr9:20000001-23000001:2
rs56265957	9	21661959	A	G	2.35877e-05	-1.16177e-07	3.21279e-05	chr9:20000001-23000001:2
rs56208658	9	21662040	C	A	2.35877e-05	-1.16177e-07	3.21279e-05	chr9:20000001-23000001:2
rs142978723	9	21662344	G	A	2.35872e-05	-1.16173e-07	3.21273e-05	chr9:20000001-23000001:2
rs72705557	9	21660138	T	C	2.35628e-05	-1.15955e-07	3.20957e-05	chr9:20000001-23000001:2
rs10121449	9	21826516	A	G	2.35618e-05	1.15995e-07	3.21342e-05	chr9:20000001-23000001:2
rs72705558	9	21660260	G	C	2.35611e-05	-1.15941e-07	3.20936e-05	chr9:20000001-23000001:2
rs112793814	9	22411870	T	C	2.35456e-05	-1.19088e-07	3.25771e-05	chr9:21000001-24000001:2
rs76515696	9	21557800	T	C	2.35301e-05	-1.15658e-07	3.20479e-05	chr9:20000001-23000001:2
rs80119771	9	21777596	G	A	2.353e-05	-1.15657e-07	3.20484e-05	chr9:20000001-23000001:2
rs10965075	9	21588687	T	C	2.35161e-05	1.15545e-07	3.20395e-05	chr9:20000001-23000001:2
rs1590626	9	22259604	G	A	2.34763e-05	-1.18492e-07	3.25033e-05	chr9:21000001-24000001:2
rs138141841	9	21773557	G	A	2.34751e-05	-1.15197e-07	3.20004e-05	chr9:20000001-23000001:2
rs139529981	9	22075646	G	A	2.3463e-05	-1.18426e-07	3.25209e-05	chr9:21000001-24000001:2
rs10811625	9	21826840	G	A	2.34442e-05	1.14948e-07	3.19828e-05	chr9:20000001-23000001:2
rs118175975	9	22396300	G	A	2.33874e-05	-1.17708e-07	3.23944e-05	chr9:21000001-24000001:2
rs562880998	9	22163126	G	A	2.3385e-05	1.17666e-07	3.23767e-05	chr9:21000001-24000001:2
rs62556497	9	21849066	A	T	2.33833e-05	1.14371e-07	3.18724e-05	chr9:20000001-23000001:2
rs558426708	9	21808377	C	T	2.33589e-05	-1.14157e-07	3.18447e-05	chr9:20000001-23000001:2
rs545522506	9	21939671	T	C	2.33404e-05	1.13979e-07	3.18086e-05	chr9:20000001-23000001:2
rs1410976	9	22400968	T	C	2.33326e-05	-1.17189e-07	3.23011e-05	chr9:21000001-24000001:2
rs1751455	9	22258282	G	C	2.33115e-05	-1.17022e-07	3.22895e-05	chr9:21000001-24000001:2
rs7047826	9	21850044	C	G	2.32852e-05	1.13496e-07	3.17434e-05	chr9:20000001-23000001:2
rs142311324	9	22308633	A	G	2.32692e-05	-1.16622e-07	3.22176e-05	chr9:21000001-24000001:2
rs142592006	9	22040047	T	A	2.32649e-05	1.16654e-07	3.22622e-05	chr9:21000001-24000001:2
rs34247799	9	22258961	C	G	2.32427e-05	-1.16394e-07	3.21887e-05	chr9:21000001-24000001:2
rs547136419	9	22073148	G	A	2.32227e-05	-1.16246e-07	3.21849e-05	chr9:21000001-24000001:2
rs528454917	9	22358758	C	G	2.3214e-05	1.16137e-07	3.21514e-05	chr9:21000001-24000001:2
rs145214850	9	21524602	T	C	2.3191e-05	1.12645e-07	3.16085e-05	chr9:20000001-23000001:2
rs78091538	9	21855672	G	A	2.31852e-05	-1.12611e-07	3.16162e-05	chr9:20000001-23000001:2
rs548839591	9	21723538	G	A	2.31824e-05	-1.12588e-07	3.16157e-05	chr9:20000001-23000001:2
rs140170206	9	22223583	T	G	2.31795e-05	1.15873e-07	3.21374e-05	chr9:21000001-24000001:2
rs118182632	9	22508558	C	T	2.31764e-05	-1.15798e-07	3.20994e-05	chr9:21000001-24000001:2
rs572747692	9	21962302	G	A	2.31655e-05	1.12435e-07	3.15895e-05	chr9:20000001-23000001:2
rs62556545	9	22007461	G	A	2.31621e-05	-1.15697e-07	3.20996e-05	chr9:21000001-24000001:2
rs142169827	9	22311745	G	C	2.30838e-05	1.14975e-07	3.19794e-05	chr9:21000001-24000001:2
rs144853922	9	22089913	T	C	2.2997e-05	-1.31485e-07	3.64244e-05	chr9:21000001-24000001:2
rs187109608	9	21955197	T	G	2.29816e-05	-1.10817e-07	3.13657e-05	chr9:20000001-23000001:2
rs3217992	9	22003223	C	T	2.29749e-05	-1.13752e-07	3.60471e-05	chr9:21000001-24000001:2
rs530945013	9	22554964	T	C	2.29545e-05	1.1382e-07	3.18078e-05	chr9:21000001-24000001:2
rs185945063	9	21803759	A	G	2.29538e-05	-1.10562e-07	3.1322e-05	chr9:20000001-23000001:2
rs150089545	9	22172673	G	T	2.29506e-05	1.13802e-07	3.18149e-05	chr9:21000001-24000001:2
rs184759084	9	21980897	G	A	2.29098e-05	-1.17436e-07	3.31147e-05	chr9:20000001-23000001:2
rs531668807	9	21980899	A	G	2.29098e-05	-1.17436e-07	3.31147e-05	chr9:20000001-23000001:2
rs550405015	9	21980902	G	A	2.29098e-05	-1.17436e-07	3.31147e-05	chr9:20000001-23000001:2
rs140338972	9	22563116	T	C	2.29057e-05	-1.13432e-07	3.17801e-05	chr9:21000001-24000001:2
rs145102405	9	21932677	C	T	2.2905e-05	1.10138e-07	3.12654e-05	chr9:20000001-23000001:2
rs34452617	9	21874553	G	A	2.28914e-05	-1.10092e-07	3.13278e-05	chr9:20000001-23000001:2
rs143300810	9	21571919	A	G	2.2862e-05	1.09729e-07	3.1183e-05	chr9:20000001-23000001:2
rs11792798	9	22209120	T	G	2.28446e-05	1.12844e-07	3.16649e-05	chr9:21000001-24000001:2
rs141546182	9	22091673	T	G	2.28319e-05	-1.29964e-07	3.61926e-05	chr9:21000001-24000001:2
rs544456861	9	21942136	T	C	2.28208e-05	1.0937e-07	3.1136e-05	chr9:20000001-23000001:2
rs17732416	9	21638407	C	T	2.28197e-05	1.09353e-07	3.11265e-05	chr9:20000001-23000001:2
rs142723833	9	21994592	C	T	2.28189e-05	1.09409e-07	3.1194e-05	chr9:20000001-23000001:2
rs12115564	9	22576216	A	C	2.27857e-05	-1.12366e-07	3.16252e-05	chr9:21000001-24000001:2
rs557667698	9	22167116	A	C	2.27549e-05	-1.1206e-07	3.15581e-05	chr9:21000001-24000001:2
rs145928626	9	21747404	G	T	2.2748e-05	1.08742e-07	3.10596e-05	chr9:20000001-23000001:2
rs72705577	9	21674068	G	A	2.27353e-05	-1.08608e-07	3.10196e-05	chr9:20000001-23000001:2
rs10757335	9	22547918	T	A	2.27342e-05	1.11923e-07	3.15705e-05	chr9:21000001-24000001:2
rs138240678	9	21520081	A	G	2.2721e-05	1.0849e-07	3.1011e-05	chr9:20000001-23000001:2
rs533441185	9	22436025	T	C	2.27033e-05	-1.11586e-07	3.14786e-05	chr9:21000001-24000001:2
rs147952544	9	22323415	A	G	2.27011e-05	-1.11609e-07	3.15114e-05	chr9:21000001-24000001:2
rs551687636	9	22436028	T	G	2.26675e-05	-1.1127e-07	3.14333e-05	chr9:21000001-24000001:2
rs190113155	9	22615359	A	T	2.26562e-05	1.11175e-07	3.14224e-05	chr9:21000001-24000001:2
rs117385540	9	21530982	A	G	2.26557e-05	-1.07898e-07	3.09104e-05	chr9:20000001-23000001:2
rs56289963	9	22364839	G	C	2.26257e-05	-1.10901e-07	3.13801e-05	chr9:21000001-24000001:2
rs571394347	9	21900642	C	T	2.26219e-05	1.07607e-07	3.08752e-05	chr9:20000001-23000001:2
rs72658486	9	22177214	T	C	2.26099e-05	-1.10787e-07	3.1381e-05	chr9:21000001-24000001:2
rs190712598	9	22518397	G	A	2.26038e-05	-1.10705e-07	3.13499e-05	chr9:21000001-24000001:2
rs2015854	9	22441134	C	A	2.2545e-05	-1.1019e-07	3.12788e-05	chr9:21000001-24000001:2
rs11790929	9	22306248	T	C	2.25367e-05	1.10127e-07	3.1277e-05	chr9:21000001-24000001:2
rs117980864	9	22162548	G	A	2.25223e-05	1.09981e-07	3.12427e-05	chr9:21000001-24000001:2
rs143374012	9	22551858	C	A	2.25097e-05	1.09866e-07	3.1224e-05	chr9:21000001-24000001:2
rs72703463	9	21553980	G	T	2.24834e-05	-1.06375e-07	3.06883e-05	chr9:20000001-23000001:2
rs76000760	9	22441039	C	T	2.24481e-05	1.0932e-07	3.11433e-05	chr9:21000001-24000001:2
rs71504796	9	21586484	T	C	2.24478e-05	1.06059e-07	3.06398e-05	chr9:20000001-23000001:2
rs76193672	9	21930900	G	T	2.24357e-05	1.05967e-07	3.06438e-05	chr9:20000001-23000001:2
rs117333395	9	21691807	C	A	2.23987e-05	1.05624e-07	3.05759e-05	chr9:20000001-23000001:2
rs572776922	9	22150747	G	C	2.23957e-05	-1.08865e-07	3.10837e-05	chr9:21000001-24000001:2
rs79698600	9	22276877	C	T	2.23907e-05	1.08809e-07	3.10667e-05	chr9:21000001-24000001:2
rs10811626	9	21826940	G	T	2.23508e-05	1.05226e-07	3.05492e-05	chr9:20000001-23000001:2
rs149820270	9	21876624	A	G	2.23396e-05	1.05148e-07	3.05638e-05	chr9:20000001-23000001:2
rs560167088	9	21865875	C	T	2.23152e-05	-1.04899e-07	3.04857e-05	chr9:20000001-23000001:2
rs143210528	9	21554442	C	T	2.22572e-05	1.0437e-07	3.03876e-05	chr9:20000001-23000001:2
rs113247454	9	21604305	G	C	2.22519e-05	-1.04322e-07	3.03797e-05	chr9:20000001-23000001:2
rs560984413	9	22598636	C	G	2.22465e-05	1.07537e-07	3.08831e-05	chr9:21000001-24000001:2
rs149241625	9	22313058	T	G	2.22422e-05	1.07492e-07	3.08701e-05	chr9:21000001-24000001:2
rs186738029	9	22337868	T	C	2.22268e-05	-1.07359e-07	3.08537e-05	chr9:21000001-24000001:2
rs142706824	9	21601116	C	T	2.22046e-05	1.03901e-07	3.03139e-05	chr9:20000001-23000001:2
rs10965235	9	22115105	C	A	2.21825e-05	1.07209e-07	3.14662e-05	chr9:21000001-24000001:2
rs944796	9	22115285	C	G	2.21708e-05	1.07099e-07	3.14526e-05	chr9:21000001-24000001:2
rs944800	9	22050898	A	G	2.21616e-05	-1.07408e-07	3.29442e-05	chr9:21000001-24000001:2
rs78173374	9	21831030	T	G	2.21569e-05	1.03491e-07	3.02696e-05	chr9:20000001-23000001:2
rs188924605	9	22581447	C	A	2.21489e-05	1.06664e-07	3.07464e-05	chr9:21000001-24000001:2
rs145333740	9	21717662	G	A	2.21394e-05	-1.0333e-07	3.02357e-05	chr9:20000001-23000001:2
rs187669007	9	21844299	C	T	2.21373e-05	-1.03321e-07	3.02493e-05	chr9:20000001-23000001:2
rs62560775	9	22052068	A	G	2.21279e-05	1.06702e-07	3.09618e-05	chr9:21000001-24000001:2
rs112951193	9	21552595	A	G	2.21009e-05	-1.02985e-07	3.01779e-05	chr9:20000001-23000001:2
rs56077203	9	21950668	C	T	2.20944e-05	1.02951e-07	3.0204e-05	chr9:20000001-23000001:2
rs538222341	9	21660659	T	C	2.20883e-05	-1.02877e-07	3.01664e-05	chr9:20000001-23000001:2
rs72705515	9	21639881	T	C	2.20358e-05	-1.02411e-07	3.00944e-05	chr9:20000001-23000001:2
rs118131353	9	21768286	A	G	2.2014e-05	1.02216e-07	3.00629e-05	chr9:20000001-23000001:2
rs10965234	9	22115078	G	T	2.20059e-05	1.05606e-07	3.12178e-05	chr9:21000001-24000001:2
rs4313236	9	22610531	A	G	2.1996e-05	-1.05329e-07	3.05669e-05	chr9:21000001-24000001:2
rs190888664	9	22538093	C	T	2.19589e-05	1.04981e-07	3.04949e-05	chr9:21000001-24000001:2
rs553161615	9	21617368	A	C	2.19298e-05	-1.01469e-07	2.99479e-05	chr9:20000001-23000001:2
rs181650186	9	22536800	A	G	2.19269e-05	1.04697e-07	3.04521e-05	chr9:21000001-24000001:2
rs34355190	9	21773829	T	C	2.1907e-05	-1.01279e-07	2.99369e-05	chr9:20000001-23000001:2
rs118112066	9	21607576	T	C	2.19048e-05	-1.01249e-07	2.99177e-05	chr9:20000001-23000001:2
rs1327045	9	22241889	G	C	2.18815e-05	-1.04301e-07	3.0399e-05	chr9:21000001-24000001:2
rs75044012	9	22306828	T	C	2.18659e-05	-1.04162e-07	3.03777e-05	chr9:21000001-24000001:2
rs2811717	9	21946322	C	T	2.18575e-05	1.00833e-07	2.98575e-05	chr9:20000001-23000001:2
rs10757270	9	22072719	A	G	2.18397e-05	-6.75987e-08	3.6552e-05	chr9:21000001-24000001:2
rs149231834	9	22183011	T	C	2.18256e-05	-1.0381e-07	3.03286e-05	chr9:21000001-24000001:2
rs187169108	9	21626891	C	A	2.18104e-05	1.00413e-07	2.97887e-05	chr9:20000001-23000001:2
rs76054715	9	21609181	C	T	2.18055e-05	-1.00371e-07	2.9785e-05	chr9:20000001-23000001:2
rs79790237	9	21608880	A	G	2.18047e-05	-1.00364e-07	2.97839e-05	chr9:20000001-23000001:2
rs186708072	9	22438045	C	A	2.17692e-05	1.03299e-07	3.0241e-05	chr9:21000001-24000001:2
rs181210912	9	22508250	C	T	2.17539e-05	1.03166e-07	3.02231e-05	chr9:21000001-24000001:2
rs112685814	9	22485424	T	A	2.17523e-05	1.03151e-07	3.02195e-05	chr9:21000001-24000001:2
rs569621675	9	21878629	G	A	2.17479e-05	9.98618e-08	2.97077e-05	chr9:20000001-23000001:2
rs560612	9	22447907	C	T	2.17152e-05	1.02827e-07	3.01757e-05	chr9:21000001-24000001:2
rs139223545	9	21547832	C	T	2.17073e-05	-9.9502e-08	2.96515e-05	chr9:20000001-23000001:2
rs143633410	9	21909778	A	G	2.16899e-05	9.9349e-08	2.96319e-05	chr9:20000001-23000001:2
rs1751439	9	22273381	C	G	2.16494e-05	-1.02248e-07	3.00939e-05	chr9:21000001-24000001:2
rs72695396	9	22404211	G	A	2.16334e-05	1.02102e-07	3.0066e-05	chr9:21000001-24000001:2
rs118053958	9	21696738	G	C	2.16309e-05	-9.88257e-08	2.95485e-05	chr9:20000001-23000001:2
rs10757284	9	22138458	C	G	2.16282e-05	-1.02133e-07	3.01642e-05	chr9:21000001-24000001:2
rs142196966	9	22344725	G	C	2.16118e-05	1.01915e-07	3.00415e-05	chr9:21000001-24000001:2
rs147894263	9	22237781	C	A	2.16028e-05	-1.01829e-07	3.00237e-05	chr9:21000001-24000001:2
rs72697770	9	22542184	G	A	2.15993e-05	-1.01802e-07	3.00227e-05	chr9:21000001-24000001:2
rs117216599	9	22227142	G	C	2.15838e-05	-1.0166e-07	2.99975e-05	chr9:21000001-24000001:2
rs12005191	9	22424480	A	T	2.15539e-05	-1.01391e-07	2.99505e-05	chr9:21000001-24000001:2
rs112877071	9	21793845	T	C	2.15369e-05	-9.7998e-08	2.94327e-05	chr9:20000001-23000001:2
rs112341404	9	22309485	G	T	2.15336e-05	-1.01217e-07	2.99313e-05	chr9:21000001-24000001:2
rs182974472	9	22303368	G	T	2.15093e-05	-1.01e-07	2.98952e-05	chr9:21000001-24000001:2
rs146090211	9	22440060	A	T	2.14809e-05	-1.00744e-07	2.9852e-05	chr9:21000001-24000001:2
rs117795265	9	22599713	G	A	2.14573e-05	1.00539e-07	2.98249e-05	chr9:21000001-24000001:2
rs72652418	9	22086858	A	C	2.14394e-05	1.00389e-07	2.98134e-05	chr9:21000001-24000001:2
rs3731191	9	21993048	G	A	2.13509e-05	-1.07527e-07	3.17258e-05	chr9:20000001-23000001:2
rs748385973	9	21758373	G	A	2.13487e-05	-9.94352e-08	2.97675e-05	chr9:20000001-23000001:2
rs145133171	9	22405005	G	A	2.13416e-05	9.95124e-08	2.96657e-05	chr9:21000001-24000001:2
rs142612511	9	22600381	C	T	2.13227e-05	-9.93471e-08	2.96434e-05	chr9:21000001-24000001:2
rs181968889	9	22269654	C	T	2.13176e-05	-9.92987e-08	2.9632e-05	chr9:21000001-24000001:2
rs36228503	9	21975807	C	A	2.13156e-05	-9.60622e-08	2.92671e-05	chr9:20000001-23000001:2
rs77560034	9	21964866	G	C	2.13121e-05	9.91385e-08	2.9758e-05	chr9:20000001-23000001:2
rs596543	9	22442888	T	C	2.12977e-05	-9.91269e-08	2.9611e-05	chr9:21000001-24000001:2
rs12349081	9	21951902	C	A	2.12929e-05	9.89506e-08	2.96991e-05	chr9:20000001-23000001:2
rs533188916	9	22614012	T	C	2.12923e-05	9.90754e-08	2.95975e-05	chr9:21000001-24000001:2
rs7027354	9	22625342	G	A	2.12903e-05	9.90572e-08	2.95949e-05	chr9:21000001-24000001:2
rs10811748	9	22603824	C	T	2.12643e-05	9.88267e-08	2.95591e-05	chr9:21000001-24000001:2
rs1327062	9	22272806	T	C	2.12572e-05	-9.87725e-08	2.95636e-05	chr9:21000001-24000001:2
rs34324424	9	22451229	G	T	2.12569e-05	-9.87615e-08	2.95495e-05	chr9:21000001-24000001:2
rs495490	9	22010412	A	G	2.12477e-05	-9.88494e-08	2.9874e-05	chr9:21000001-24000001:2
rs7024948	9	22612889	A	G	2.12338e-05	-9.85691e-08	2.95399e-05	chr9:21000001-24000001:2
rs575427	9	22011477	A	G	2.12264e-05	-9.86552e-08	2.98408e-05	chr9:21000001-24000001:2
rs17835236	9	22424591	T	C	2.12028e-05	-9.82828e-08	2.94762e-05	chr9:21000001-24000001:2
rs62574781	9	22440069	G	A	2.12017e-05	9.82819e-08	2.94907e-05	chr9:21000001-24000001:2
rs7848967	9	22210051	A	G	2.11865e-05	9.81388e-08	2.94542e-05	chr9:21000001-24000001:2
rs117500802	9	22332943	C	T	2.11384e-05	-9.77168e-08	2.93965e-05	chr9:21000001-24000001:2
rs7863090	9	21824882	C	T	2.10848e-05	9.70547e-08	2.93196e-05	chr9:20000001-23000001:2
rs111658084	9	22481679	T	C	2.10763e-05	9.71652e-08	2.93057e-05	chr9:21000001-24000001:2
rs76662269	9	21593747	A	G	2.10469e-05	-9.67045e-08	2.92356e-05	chr9:20000001-23000001:2
rs77283072	9	22060833	G	A	2.10137e-05	9.66607e-08	2.93426e-05	chr9:21000001-24000001:2
rs117825834	9	22098257	A	G	2.09822e-05	-9.63831e-08	2.93023e-05	chr9:21000001-24000001:2
rs1327046	9	22241938	T	C	2.09748e-05	-9.62687e-08	2.91721e-05	chr9:21000001-24000001:2
rs13289310	9	22424723	A	G	2.09652e-05	-9.61812e-08	2.91523e-05	chr9:21000001-24000001:2
rs12335859	9	21955460	G	A	2.09473e-05	9.58685e-08	2.9227e-05	chr9:20000001-23000001:2
rs1410980	9	22418399	C	T	2.09449e-05	-9.60016e-08	2.91249e-05	chr9:21000001-24000001:2
rs113386810	9	21611118	A	G	2.09397e-05	-9.57563e-08	2.90886e-05	chr9:20000001-23000001:2
rs150727017	9	21864251	C	T	2.0894e-05	9.53511e-08	2.90233e-05	chr9:20000001-23000001:2
rs527772	9	22433127	A	G	2.08899e-05	-9.55185e-08	2.90569e-05	chr9:21000001-24000001:2
rs10965374	9	22553607	A	C	2.08896e-05	-9.55175e-08	2.90605e-05	chr9:21000001-24000001:2
rs62560774	9	22028406	C	A	2.08762e-05	9.46418e-08	3.08001e-05	chr9:21000001-24000001:2
rs2891171	9	22535511	T	C	2.08479e-05	-9.51439e-08	2.8993e-05	chr9:21000001-24000001:2
rs117485611	9	22324109	A	G	2.0839e-05	9.50652e-08	2.89804e-05	chr9:21000001-24000001:2
rs139245586	9	21696934	G	C	2.08314e-05	9.48027e-08	2.89534e-05	chr9:20000001-23000001:2
rs10965402	9	22620422	G	A	2.08306e-05	9.49926e-08	2.8973e-05	chr9:21000001-24000001:2
rs4454372	9	21852852	C	A	2.08052e-05	9.45701e-08	2.8912e-05	chr9:20000001-23000001:2
rs145488414	9	22329779	T	A	2.07984e-05	-9.47103e-08	2.89382e-05	chr9:21000001-24000001:2
rs998188	9	21561968	C	T	2.07952e-05	-9.44786e-08	2.88931e-05	chr9:20000001-23000001:2
rs2383227	9	22419014	T	A	2.07924e-05	-9.46526e-08	2.89153e-05	chr9:21000001-24000001:2
rs562947042	9	21561082	G	A	2.07664e-05	9.42224e-08	2.88483e-05	chr9:20000001-23000001:2
rs188640051	9	22543781	A	G	2.07537e-05	-9.4312e-08	2.88663e-05	chr9:21000001-24000001:2
rs566993	9	22428241	A	C	2.07498e-05	-9.42759e-08	2.88579e-05	chr9:21000001-24000001:2
rs7853656	9	22144530	T	G	2.07473e-05	-9.42572e-08	2.88626e-05	chr9:21000001-24000001:2
rs141571368	9	22464154	A	G	2.07449e-05	-9.42329e-08	2.88516e-05	chr9:21000001-24000001:2
rs74538729	9	22145614	G	T	2.07301e-05	-9.4104e-08	2.88348e-05	chr9:21000001-24000001:2
rs139600153	9	21840039	C	T	2.07226e-05	9.38354e-08	2.87908e-05	chr9:20000001-23000001:2
rs555532966	9	22485545	A	G	2.07125e-05	-9.39485e-08	2.88122e-05	chr9:21000001-24000001:2
rs182541725	9	22360440	C	T	2.071e-05	-9.39262e-08	2.88069e-05	chr9:21000001-24000001:2
rs140317396	9	21964384	T	C	2.0701e-05	9.36541e-08	2.87917e-05	chr9:20000001-23000001:2
rs74823661	9	21597303	G	A	2.06872e-05	-9.35223e-08	2.87414e-05	chr9:20000001-23000001:2
rs148083310	9	22053763	G	A	2.0686e-05	-9.37173e-08	2.87909e-05	chr9:21000001-24000001:2
rs1575962	9	22282452	A	C	2.0656e-05	-9.34469e-08	2.87291e-05	chr9:21000001-24000001:2
rs7848909	9	21504973	G	A	2.06426e-05	-9.31282e-08	2.86793e-05	chr9:20000001-23000001:2
rs74903566	9	21941315	G	A	2.06316e-05	9.30398e-08	2.87054e-05	chr9:20000001-23000001:2
rs2811710	9	21991923	C	T	2.06209e-05	-9.29384e-08	2.86558e-05	chr9:20000001-23000001:2
rs12115745	9	21606327	G	A	2.06052e-05	-9.2798e-08	2.863e-05	chr9:20000001-23000001:2
rs72697775	9	22549385	A	G	2.05954e-05	-9.29145e-08	2.86558e-05	chr9:21000001-24000001:2
rs10965145	9	21809077	T	A	2.05795e-05	9.2576e-08	2.8627e-05	chr9:20000001-23000001:2
rs11791416	9	22138105	A	G	2.05671e-05	-9.2667e-08	2.86443e-05	chr9:21000001-24000001:2
rs62556541	9	21954071	G	T	2.05616e-05	9.24313e-08	2.87185e-05	chr9:20000001-23000001:2
rs1751454	9	22256111	C	A	2.05422e-05	-9.24432e-08	2.85851e-05	chr9:21000001-24000001:2
rs7027641	9	22625577	G	A	2.05398e-05	9.24192e-08	2.8569e-05	chr9:21000001-24000001:2
rs3218020	9	21997872	G	A	2.05368e-05	-8.08359e-08	3.0943e-05	chr9:20000001-23000001:2
rs764165176	9	22117161	A	G	2.0535e-05	9.23588e-08	2.86069e-05	chr9:21000001-24000001:2
rs580609	9	22461392	A	G	2.05341e-05	9.23699e-08	2.85643e-05	chr9:21000001-24000001:2
rs142079788	9	22391852	C	T	2.05328e-05	9.23575e-08	2.85589e-05	chr9:21000001-24000001:2
rs13290572	9	22625247	A	G	2.05313e-05	9.23453e-08	2.85607e-05	chr9:21000001-24000001:2
rs16938483	9	21605506	T	A	2.05284e-05	-9.21187e-08	2.8524e-05	chr9:20000001-23000001:2
rs578153689	9	21563086	T	C	2.05165e-05	9.20139e-08	2.85047e-05	chr9:20000001-23000001:2
rs1887967	9	22418735	C	T	2.04924e-05	-9.20004e-08	2.8504e-05	chr9:21000001-24000001:2
rs144251143	9	21879857	G	A	2.04785e-05	9.16778e-08	2.84571e-05	chr9:20000001-23000001:2
rs189689371	9	22223011	A	C	2.047e-05	9.18029e-08	2.84744e-05	chr9:21000001-24000001:2
rs7850937	9	21846285	A	G	2.04554e-05	9.14764e-08	2.84324e-05	chr9:20000001-23000001:2
rs2027484	9	21866500	C	T	2.04501e-05	9.1427e-08	2.84207e-05	chr9:20000001-23000001:2
rs138199751	9	21598428	A	T	2.04419e-05	-9.13541e-08	2.84047e-05	chr9:20000001-23000001:2
rs142726072	9	21650698	G	C	2.04025e-05	9.10058e-08	2.83473e-05	chr9:20000001-23000001:2
rs1377198	9	21684587	G	A	2.03969e-05	-9.09567e-08	2.83422e-05	chr9:20000001-23000001:2
rs10965141	9	21806969	C	A	2.0381e-05	9.08179e-08	2.83523e-05	chr9:20000001-23000001:2
rs4551449	9	22610366	C	T	2.03654e-05	9.08783e-08	2.83286e-05	chr9:21000001-24000001:2
rs185117278	9	21739777	A	G	2.0326e-05	-9.03305e-08	2.82589e-05	chr9:20000001-23000001:2
rs1418072	9	21866313	C	G	2.03124e-05	9.02092e-08	2.82288e-05	chr9:20000001-23000001:2
rs3948753	9	21959860	G	A	2.03084e-05	9.01722e-08	2.8338e-05	chr9:20000001-23000001:2
rs10733380	9	22599456	G	A	2.03011e-05	9.03095e-08	2.82389e-05	chr9:21000001-24000001:2
rs139839040	9	21714139	C	T	2.0291e-05	9.00201e-08	2.82113e-05	chr9:20000001-23000001:2
rs10965121	9	21770100	G	A	2.02738e-05	-8.9868e-08	2.81802e-05	chr9:20000001-23000001:2
rs117775534	9	21808922	C	T	2.02705e-05	8.98397e-08	2.8171e-05	chr9:20000001-23000001:2
rs118150457	9	22588842	A	G	2.02634e-05	8.99767e-08	2.81859e-05	chr9:21000001-24000001:2
9:21912887_C_T	9	21912887	C	T	2.02445e-05	-8.96098e-08	2.81322e-05	chr9:20000001-23000001:2
rs146698644	9	21922326	A	G	2.02434e-05	-8.95986e-08	2.81682e-05	chr9:20000001-23000001:2
rs187450712	9	21579041	G	T	2.02415e-05	-8.95831e-08	2.8124e-05	chr9:20000001-23000001:2
rs10811574	9	21597681	G	A	2.02358e-05	8.95332e-08	2.81235e-05	chr9:20000001-23000001:2
rs544853499	9	21657428	C	T	2.01945e-05	8.9167e-08	2.80675e-05	chr9:20000001-23000001:2
rs185601160	9	22368211	A	G	2.0172e-05	8.91686e-08	2.80626e-05	chr9:21000001-24000001:2
rs185716975	9	22009915	A	G	2.01685e-05	8.9137e-08	2.80796e-05	chr9:21000001-24000001:2
rs12115747	9	21606566	C	A	2.01598e-05	-8.88603e-08	2.80132e-05	chr9:20000001-23000001:2
rs10965074	9	21586024	C	T	2.01561e-05	-8.88269e-08	2.80197e-05	chr9:20000001-23000001:2
rs542992209	9	21815748	A	G	2.01162e-05	-8.84754e-08	2.79589e-05	chr9:20000001-23000001:2
rs10757346	9	22599344	C	A	2.01112e-05	8.86313e-08	2.79749e-05	chr9:21000001-24000001:2
rs140410937	9	22315530	A	G	2.01033e-05	8.85618e-08	2.79774e-05	chr9:21000001-24000001:2
rs117044973	9	22571899	G	C	2.00763e-05	-8.83225e-08	2.79466e-05	chr9:21000001-24000001:2
rs3731194	9	21991752	C	G	2.00685e-05	-9.57395e-08	2.98231e-05	chr9:20000001-23000001:2
rs553089816	9	22276133	C	T	2.00507e-05	8.80962e-08	2.78941e-05	chr9:21000001-24000001:2
rs1011970	9	22062134	G	T	2.00426e-05	8.80065e-08	2.79912e-05	chr9:21000001-24000001:2
rs1409772	9	22203800	G	T	2.00325e-05	-8.79346e-08	2.78713e-05	chr9:21000001-24000001:2
rs116885674	9	22590521	T	C	2.0024e-05	8.7861e-08	2.78526e-05	chr9:21000001-24000001:2
rs35062692	9	22561945	T	G	2.00227e-05	-8.78444e-08	2.7879e-05	chr9:21000001-24000001:2
rs140852112	9	22583965	G	C	2.00119e-05	-8.77531e-08	2.78395e-05	chr9:21000001-24000001:2
rs138552700	9	22009040	C	T	2.00072e-05	-8.77021e-08	2.78915e-05	chr9:21000001-24000001:2
rs558678256	9	21828240	A	C	1.99733e-05	-8.72106e-08	2.77583e-05	chr9:20000001-23000001:2
rs141348408	9	22028200	A	G	1.99715e-05	-8.73913e-08	2.78257e-05	chr9:21000001-24000001:2
rs117225174	9	21972663	A	G	1.99709e-05	-8.71759e-08	2.78178e-05	chr9:20000001-23000001:2
rs12685591	9	21669886	C	T	1.9952e-05	8.70237e-08	2.77208e-05	chr9:20000001-23000001:2
rs184209046	9	21569748	A	T	1.99419e-05	-8.69329e-08	2.77157e-05	chr9:20000001-23000001:2
rs4977581	9	22419843	C	T	1.99211e-05	-8.69507e-08	2.77088e-05	chr9:21000001-24000001:2
rs72654273	9	22119427	T	C	1.99168e-05	8.267e-08	2.87059e-05	chr9:21000001-24000001:0
rs12115422	9	21606656	A	C	1.99008e-05	-8.65704e-08	2.76514e-05	chr9:20000001-23000001:2
rs112593773	9	21553539	A	C	1.99001e-05	-8.65648e-08	2.76492e-05	chr9:20000001-23000001:2
rs56328737	9	22334480	T	A	1.98907e-05	-8.66816e-08	2.76692e-05	chr9:21000001-24000001:2
rs138033268	9	21634378	T	C	1.98824e-05	8.64063e-08	2.764e-05	chr9:20000001-23000001:2
rs138668747	9	21650645	G	T	1.98608e-05	-8.62174e-08	2.75968e-05	chr9:20000001-23000001:2
rs1335497	9	21772584	C	A	1.98149e-05	8.58117e-08	2.753e-05	chr9:20000001-23000001:2
rs117025734	9	21660683	T	C	1.98007e-05	-8.56828e-08	2.75236e-05	chr9:20000001-23000001:2
rs3731212	9	21986271	A	G	1.97812e-05	-8.55089e-08	2.75019e-05	chr9:20000001-23000001:2
rs72655469	9	22139497	C	G	1.9779e-05	-8.56926e-08	2.7518e-05	chr9:21000001-24000001:2
rs149431104	9	21713943	A	G	1.97558e-05	8.52839e-08	2.74631e-05	chr9:20000001-23000001:2
rs386471114	9	21967479	A	C	1.97285e-05	8.50446e-08	2.74168e-05	chr9:20000001-23000001:2
rs187690109	9	22570253	C	T	1.9723e-05	-8.51988e-08	2.74342e-05	chr9:21000001-24000001:2
rs62555408	9	22200038	G	T	1.97037e-05	-8.50275e-08	2.74109e-05	chr9:21000001-24000001:2
rs13290306	9	22528041	T	G	1.97035e-05	8.50192e-08	2.74332e-05	chr9:21000001-24000001:2
rs184317926	9	22472409	G	A	1.96833e-05	8.48471e-08	2.73796e-05	chr9:21000001-24000001:2
rs79414393	9	22170063	T	G	1.96804e-05	-8.4823e-08	2.73718e-05	chr9:21000001-24000001:2
rs725074	9	21535576	G	A	1.96628e-05	-8.4465e-08	2.73191e-05	chr9:20000001-23000001:2
rs664198	9	22434228	C	A	1.96541e-05	-8.45888e-08	2.73403e-05	chr9:21000001-24000001:2
rs113261450	9	21602014	T	C	1.96533e-05	-8.43825e-08	2.73035e-05	chr9:20000001-23000001:2
rs117226544	9	22616621	C	T	1.96429e-05	-8.44913e-08	2.73217e-05	chr9:21000001-24000001:2
rs10965144	9	21808913	C	T	1.96249e-05	8.41179e-08	2.72921e-05	chr9:20000001-23000001:2
rs72703497	9	21628950	G	A	1.95981e-05	-8.38945e-08	2.72272e-05	chr9:20000001-23000001:2
rs148421170	9	22006147	C	T	1.95907e-05	-8.40265e-08	2.72558e-05	chr9:21000001-24000001:2
rs10757348	9	22603818	C	T	1.95873e-05	-8.39903e-08	2.72613e-05	chr9:21000001-24000001:2
rs76763958	9	22560775	A	G	1.95817e-05	-8.3937e-08	2.7268e-05	chr9:21000001-24000001:2
rs4978124	9	21561529	G	A	1.95577e-05	-8.35299e-08	2.71834e-05	chr9:20000001-23000001:2
rs61088327	9	21615936	A	G	1.9551e-05	-8.34773e-08	2.7159e-05	chr9:20000001-23000001:2
rs1679018	9	22244280	G	A	1.9534e-05	-8.35257e-08	2.71711e-05	chr9:21000001-24000001:2
rs139388263	9	21508305	T	C	1.95238e-05	8.32379e-08	2.71191e-05	chr9:20000001-23000001:2
rs149025950	9	21772586	C	A	1.95172e-05	-8.31787e-08	2.71126e-05	chr9:20000001-23000001:2
rs181503620	9	22222583	C	T	1.95097e-05	8.33119e-08	2.71344e-05	chr9:21000001-24000001:2
rs117884466	9	21846839	G	A	1.95084e-05	8.30958e-08	2.71091e-05	chr9:20000001-23000001:2
rs143116283	9	22181655	C	T	1.94952e-05	-8.31817e-08	2.71167e-05	chr9:21000001-24000001:2
rs61271866	9	21997015	T	A	1.94913e-05	8.15097e-08	2.81753e-05	chr9:20000001-23000001:2
rs77144116	9	21928614	T	A	1.94698e-05	-8.27277e-08	2.70988e-05	chr9:20000001-23000001:2
rs140812700	9	21550479	T	C	1.94578e-05	-8.26529e-08	2.70279e-05	chr9:20000001-23000001:2
rs76144511	9	22148582	G	A	1.94445e-05	8.27365e-08	2.70393e-05	chr9:21000001-24000001:2
rs111846218	9	21594499	T	A	1.94312e-05	-8.24073e-08	2.70065e-05	chr9:20000001-23000001:2
rs117574674	9	22076171	A	G	1.93859e-05	-8.2206e-08	2.69793e-05	chr9:21000001-24000001:2
rs73652848	9	22045948	C	T	1.93816e-05	-9.20194e-08	2.96229e-05	chr9:21000001-24000001:2
rs187153769	9	22578842	G	A	1.93581e-05	8.19686e-08	2.69216e-05	chr9:21000001-24000001:2
rs142387299	9	21652132	G	A	1.93484e-05	-8.16861e-08	2.68701e-05	chr9:20000001-23000001:2
rs560817922	9	21606636	A	T	1.93343e-05	8.15619e-08	2.68496e-05	chr9:20000001-23000001:2
rs140970621	9	21703056	T	G	1.93205e-05	8.14381e-08	2.68324e-05	chr9:20000001-23000001:2
rs118143674	9	21568168	T	C	1.93194e-05	-8.14288e-08	2.68298e-05	chr9:20000001-23000001:2
rs1679019	9	22244333	G	A	1.9313e-05	-8.15662e-08	2.68627e-05	chr9:21000001-24000001:2
rs7856413	9	21506328	G	A	1.92961e-05	-8.12238e-08	2.67958e-05	chr9:20000001-23000001:2
rs72703441	9	21513041	A	C	1.92936e-05	8.12023e-08	2.67913e-05	chr9:20000001-23000001:2
rs572658420	9	21976649	G	A	1.92834e-05	-8.11073e-08	2.67845e-05	chr9:20000001-23000001:2
rs74824560	9	21943952	C	T	1.92826e-05	-8.10918e-08	2.67962e-05	chr9:20000001-23000001:2
rs12336870	9	21597558	A	G	1.92748e-05	-8.10333e-08	2.67676e-05	chr9:20000001-23000001:2
rs73652808	9	21953322	A	T	1.92677e-05	8.09537e-08	2.67875e-05	chr9:20000001-23000001:2
rs548439738	9	21761598	G	C	1.92092e-05	8.04548e-08	2.66711e-05	chr9:20000001-23000001:2
rs74437303	9	21526341	G	A	1.91657e-05	-8.00682e-08	2.66117e-05	chr9:20000001-23000001:2
rs117569889	9	21659946	A	G	1.91594e-05	8.00095e-08	2.66058e-05	chr9:20000001-23000001:2
rs79163074	9	21590535	C	T	1.91593e-05	8.00109e-08	2.66033e-05	chr9:20000001-23000001:2
rs7848640	9	21611256	T	C	1.91505e-05	7.99346e-08	2.65889e-05	chr9:20000001-23000001:2
rs149299227	9	21917840	G	A	1.91113e-05	-7.95436e-08	2.65868e-05	chr9:20000001-23000001:2
rs4977750	9	21944317	C	A	1.91063e-05	7.95398e-08	2.65292e-05	chr9:20000001-23000001:2
rs142691231	9	21842100	A	C	1.90999e-05	-7.94811e-08	2.65241e-05	chr9:20000001-23000001:2
rs640693	9	22445831	T	C	1.9058e-05	-7.93129e-08	2.64924e-05	chr9:21000001-24000001:2
rs146530994	9	22573941	C	T	1.90571e-05	7.93049e-08	2.64911e-05	chr9:21000001-24000001:2
rs561379614	9	21536673	G	T	1.905e-05	-7.90401e-08	2.64493e-05	chr9:20000001-23000001:2
rs117427359	9	21613757	G	C	1.90449e-05	-7.89993e-08	2.64378e-05	chr9:20000001-23000001:2
rs1134871	9	21862897	T	A	1.89929e-05	7.85355e-08	2.63659e-05	chr9:20000001-23000001:2
rs191079440	9	21726109	G	A	1.89621e-05	7.82532e-08	2.63319e-05	chr9:20000001-23000001:2
rs151219122	9	22016963	T	C	1.89513e-05	-7.83191e-08	2.63885e-05	chr9:21000001-24000001:2
rs10738604	9	22025493	G	A	1.89174e-05	-6.46756e-08	2.89431e-05	chr9:21000001-24000001:2
rs72695320	9	22280305	G	A	1.88996e-05	8.09847e-08	2.6752e-05	chr9:21000001-24000001:2
rs7018475	9	22137685	T	G	1.88982e-05	-7.78647e-08	2.62933e-05	chr9:21000001-24000001:2
rs143113577	9	21708696	A	C	1.88801e-05	7.75376e-08	2.62029e-05	chr9:20000001-23000001:2
rs4977728	9	21589457	C	T	1.88746e-05	-7.74902e-08	2.61935e-05	chr9:20000001-23000001:2
rs510901	9	22449909	T	C	1.88675e-05	8.07002e-08	2.6704e-05	chr9:21000001-24000001:2
rs75342234	9	21583666	A	C	1.88615e-05	-7.73763e-08	2.61727e-05	chr9:20000001-23000001:2
rs146694971	9	21888679	C	T	1.88583e-05	-7.73358e-08	2.61785e-05	chr9:20000001-23000001:2
rs1333044	9	22119128	G	A	1.88458e-05	7.67627e-08	2.65202e-05	chr9:21000001-24000001:2
rs60968867	9	21561809	T	A	1.8816e-05	-7.69703e-08	2.61092e-05	chr9:20000001-23000001:2
rs10811723	9	22542285	A	G	1.88062e-05	8.01501e-08	2.66313e-05	chr9:21000001-24000001:2
rs77854991	9	21690864	C	T	1.88024e-05	7.6817e-08	2.61183e-05	chr9:20000001-23000001:2
rs75973746	9	21984598	C	G	1.87964e-05	-7.67901e-08	2.60862e-05	chr9:20000001-23000001:2
rs12340805	9	21658042	G	C	1.87759e-05	7.66173e-08	2.60493e-05	chr9:20000001-23000001:2
rs536916133	9	21831499	T	C	1.87334e-05	-7.62322e-08	2.5995e-05	chr9:20000001-23000001:2
rs142380840	9	21690742	A	T	1.87211e-05	-7.61088e-08	2.59888e-05	chr9:20000001-23000001:2
rs6475592	9	21865842	T	C	1.8711e-05	7.60368e-08	2.59593e-05	chr9:20000001-23000001:2
rs10965189	9	21940588	C	A	1.8642e-05	7.54145e-08	2.58686e-05	chr9:20000001-23000001:2
rs10120766	9	21542208	C	T	1.86283e-05	-7.52996e-08	2.5842e-05	chr9:20000001-23000001:2
rs78042180	9	21841955	C	T	1.86262e-05	-7.52224e-08	2.58839e-05	chr9:20000001-23000001:2
rs3731197	9	21991371	C	T	1.85986e-05	7.50358e-08	2.58006e-05	chr9:20000001-23000001:2
rs73652824	9	22026626	C	T	1.85983e-05	-8.44956e-08	2.84318e-05	chr9:21000001-24000001:2
rs183689661	9	21793826	C	T	1.85942e-05	-7.49848e-08	2.58022e-05	chr9:20000001-23000001:2
rs74842384	9	21923009	C	T	1.85871e-05	7.49324e-08	2.57846e-05	chr9:20000001-23000001:2
rs190139632	9	22422335	T	A	1.85819e-05	7.81721e-08	2.62929e-05	chr9:21000001-24000001:2
rs114776295	9	21592091	T	C	1.85395e-05	-7.4517e-08	2.57092e-05	chr9:20000001-23000001:2
rs60506615	9	21564788	T	C	1.85034e-05	-7.41955e-08	2.56569e-05	chr9:20000001-23000001:2
rs112237761	9	21557901	C	G	1.84859e-05	-7.40422e-08	2.56305e-05	chr9:20000001-23000001:2
rs4977774	9	22321957	C	T	1.84509e-05	-7.70123e-08	2.61024e-05	chr9:21000001-24000001:2
rs10811634	9	21905379	C	T	1.84443e-05	7.36737e-08	2.55691e-05	chr9:20000001-23000001:2
rs143602474	9	21589607	C	T	1.84263e-05	7.35146e-08	2.55424e-05	chr9:20000001-23000001:2
rs144046664	9	21798959	T	C	1.84258e-05	-7.35054e-08	2.55454e-05	chr9:20000001-23000001:2
rs184635934	9	21973120	G	A	1.84027e-05	-7.32601e-08	2.55371e-05	chr9:20000001-23000001:2
rs4258083	9	21506318	A	G	1.84023e-05	-7.33003e-08	2.55081e-05	chr9:20000001-23000001:2
rs78339719	9	21569855	T	C	1.83946e-05	-7.32301e-08	2.54975e-05	chr9:20000001-23000001:2
rs141283353	9	21521648	T	G	1.8387e-05	7.31379e-08	2.55028e-05	chr9:20000001-23000001:2
rs72652464	9	22100612	C	G	1.83381e-05	7.60014e-08	2.5953e-05	chr9:21000001-24000001:2
rs4535835	9	22613236	T	C	1.83337e-05	-7.59629e-08	2.59431e-05	chr9:21000001-24000001:2
rs534462887	9	21954916	T	C	1.83325e-05	7.26701e-08	2.54118e-05	chr9:20000001-23000001:2
rs139320601	9	22181441	C	T	1.83315e-05	-7.59581e-08	2.59243e-05	chr9:21000001-24000001:2
rs4451405	9	22071750	C	T	1.83278e-05	5.64813e-08	2.89222e-05	chr9:21000001-24000001:2
rs141057884	9	22537209	G	A	1.83217e-05	-7.58692e-08	2.59123e-05	chr9:21000001-24000001:2
rs117833318	9	22537091	C	T	1.83181e-05	-7.58404e-08	2.59037e-05	chr9:21000001-24000001:2
rs10811635	9	21910698	A	G	1.82835e-05	7.22442e-08	2.53343e-05	chr9:20000001-23000001:2
rs183046530	9	21595094	T	C	1.8267e-05	7.20968e-08	2.53107e-05	chr9:20000001-23000001:2
rs545908815	9	21807072	C	T	1.82506e-05	7.19467e-08	2.52896e-05	chr9:20000001-23000001:2
rs117626887	9	22013063	A	G	1.82429e-05	-7.50561e-08	2.59108e-05	chr9:21000001-24000001:2
rs4978126	9	21615699	G	C	1.82365e-05	7.18247e-08	2.52665e-05	chr9:20000001-23000001:2
rs10757224	9	21498619	T	C	1.82359e-05	-7.1794e-08	2.52802e-05	chr9:20000001-23000001:2
rs62572277	9	22487836	C	G	1.82358e-05	7.50902e-08	2.58063e-05	chr9:21000001-24000001:2
rs72703483	9	21602752	A	G	1.82322e-05	-7.1788e-08	2.52592e-05	chr9:20000001-23000001:2
rs142399059	9	22131702	A	C	1.82304e-05	7.5039e-08	2.57996e-05	chr9:21000001-24000001:2
rs35084693	9	22295145	T	G	1.82224e-05	-7.49877e-08	2.57682e-05	chr9:21000001-24000001:2
rs191097315	9	21547766	C	T	1.82175e-05	-7.16581e-08	2.52372e-05	chr9:20000001-23000001:2
rs10965178	9	21903143	C	A	1.82051e-05	-7.14203e-08	2.52916e-05	chr9:20000001-23000001:2
rs66873781	9	22487768	C	T	1.81777e-05	7.45745e-08	2.57211e-05	chr9:21000001-24000001:2
rs7872217	9	21573443	G	A	1.81665e-05	-7.11901e-08	2.517e-05	chr9:20000001-23000001:2
rs13284605	9	22226698	G	C	1.81602e-05	-7.44405e-08	2.56735e-05	chr9:21000001-24000001:2
rs13301478	9	22474190	A	G	1.81473e-05	-7.42992e-08	2.56789e-05	chr9:21000001-24000001:2
rs117099389	9	22024211	C	T	1.81472e-05	-7.42939e-08	2.56857e-05	chr9:21000001-24000001:2
rs190337510	9	21531466	A	T	1.81464e-05	-7.10253e-08	2.51329e-05	chr9:20000001-23000001:2
rs2210437	9	21514640	C	A	1.81398e-05	-7.09586e-08	2.51274e-05	chr9:20000001-23000001:2
rs762567369	9	21879297	T	C	1.81245e-05	7.08205e-08	2.51064e-05	chr9:20000001-23000001:2
rs4567133	9	22606560	C	A	1.81219e-05	7.41023e-08	2.56165e-05	chr9:21000001-24000001:2
rs1327042	9	22276079	C	T	1.81065e-05	-7.39539e-08	2.56038e-05	chr9:21000001-24000001:2
rs4329348	9	22286904	A	G	1.81049e-05	-7.39453e-08	2.5596e-05	chr9:21000001-24000001:2
rs10965072	9	21582813	A	G	1.80937e-05	-7.05536e-08	2.50565e-05	chr9:20000001-23000001:2
rs191006650	9	21503888	T	C	1.80935e-05	7.05251e-08	2.50703e-05	chr9:20000001-23000001:2
rs577465453	9	21692780	C	A	1.80919e-05	-7.05336e-08	2.50556e-05	chr9:20000001-23000001:2
rs74461684	9	21658801	T	C	1.80759e-05	-7.03969e-08	2.50291e-05	chr9:20000001-23000001:2
rs188737494	9	21911186	C	T	1.80618e-05	7.02613e-08	2.50133e-05	chr9:20000001-23000001:2
rs4977738	9	21875506	G	A	1.80549e-05	7.01989e-08	2.50041e-05	chr9:20000001-23000001:2
rs74523066	9	21752623	A	G	1.80442e-05	-7.00446e-08	2.50197e-05	chr9:20000001-23000001:2
rs148865267	9	22535246	T	C	1.80242e-05	-7.3222e-08	2.54834e-05	chr9:21000001-24000001:2
rs117450156	9	22307793	G	A	1.80148e-05	7.31395e-08	2.5469e-05	chr9:21000001-24000001:2
rs182259655	9	21692465	G	A	1.80084e-05	-6.97933e-08	2.49309e-05	chr9:20000001-23000001:2
rs140526275	9	22579559	T	C	1.79958e-05	7.29822e-08	2.54321e-05	chr9:21000001-24000001:2
rs12338173	9	21656149	C	T	1.79943e-05	6.96705e-08	2.49087e-05	chr9:20000001-23000001:2
rs76137054	9	22535831	T	G	1.7989e-05	-7.29189e-08	2.54244e-05	chr9:21000001-24000001:2
rs182916985	9	22617139	A	G	1.79856e-05	7.28879e-08	2.54199e-05	chr9:21000001-24000001:2
rs35841352	9	22209210	T	A	1.79843e-05	-7.28793e-08	2.54165e-05	chr9:21000001-24000001:2
rs62572276	9	22487830	A	G	1.79823e-05	7.28377e-08	2.54331e-05	chr9:21000001-24000001:2
rs1414697	9	22619467	T	C	1.79719e-05	7.27617e-08	2.54043e-05	chr9:21000001-24000001:2
rs145288523	9	21854434	A	T	1.79524e-05	6.92049e-08	2.48909e-05	chr9:20000001-23000001:2
rs10965238	9	22127883	A	G	1.79479e-05	-7.25199e-08	2.53899e-05	chr9:21000001-24000001:2
rs6475620	9	22211203	T	G	1.79248e-05	7.23539e-08	2.53264e-05	chr9:21000001-24000001:2
rs141810853	9	21609478	G	T	1.79111e-05	-6.89252e-08	2.47873e-05	chr9:20000001-23000001:2
rs188946884	9	21986776	T	G	1.79099e-05	6.88716e-08	2.48066e-05	chr9:20000001-23000001:2
rs111354476	9	21590750	G	A	1.79002e-05	-6.88298e-08	2.47703e-05	chr9:20000001-23000001:2
rs10491566	9	21516772	T	C	1.78741e-05	-6.85832e-08	2.47379e-05	chr9:20000001-23000001:2
rs1590628	9	22263376	T	C	1.78701e-05	-7.18607e-08	2.52506e-05	chr9:21000001-24000001:2
rs67490609	9	22548495	T	C	1.78657e-05	-7.17836e-08	2.52717e-05	chr9:21000001-24000001:2
rs139388346	9	21845802	G	C	1.78626e-05	-6.84766e-08	2.47222e-05	chr9:20000001-23000001:2
rs181206187	9	21845807	A	G	1.78626e-05	-6.84766e-08	2.47222e-05	chr9:20000001-23000001:2
rs189113699	9	21950685	T	A	1.78603e-05	6.84575e-08	2.47189e-05	chr9:20000001-23000001:2
rs563031140	9	22296809	C	T	1.7854e-05	7.17216e-08	2.52246e-05	chr9:21000001-24000001:2
rs78606038	9	21792375	T	A	1.78382e-05	-6.79764e-08	2.48093e-05	chr9:20000001-23000001:2
rs1581866	9	22316090	C	T	1.78303e-05	-7.15078e-08	2.5191e-05	chr9:21000001-24000001:2
rs561048814	9	21868168	A	C	1.78105e-05	-6.80284e-08	2.46375e-05	chr9:20000001-23000001:2
rs2811718	9	21946891	A	T	1.7801e-05	6.79359e-08	2.46269e-05	chr9:20000001-23000001:2
rs532782596	9	22506816	A	G	1.77921e-05	7.11747e-08	2.51301e-05	chr9:21000001-24000001:2
rs1679022	9	22246794	A	G	1.77786e-05	-7.10466e-08	2.51154e-05	chr9:21000001-24000001:2
rs28514788	9	21655955	A	G	1.77634e-05	6.76091e-08	2.45666e-05	chr9:20000001-23000001:2
rs141893947	9	22591889	C	A	1.77446e-05	-7.07487e-08	2.50621e-05	chr9:21000001-24000001:2
rs559389424	9	22027785	G	C	1.77413e-05	-7.07144e-08	2.50618e-05	chr9:21000001-24000001:2
rs570614332	9	22415450	A	T	1.77342e-05	7.06572e-08	2.5047e-05	chr9:21000001-24000001:2
rs188773732	9	22177797	C	T	1.77316e-05	-7.06059e-08	2.50598e-05	chr9:21000001-24000001:2
rs8181050	9	22064391	G	A	1.77303e-05	4.87896e-08	2.76565e-05	chr9:21000001-24000001:2
rs7025624	9	22593375	T	C	1.77205e-05	7.05395e-08	2.50234e-05	chr9:21000001-24000001:2
rs111847889	9	21584785	C	G	1.77146e-05	-6.71717e-08	2.44947e-05	chr9:20000001-23000001:2
rs376267813	9	21793106	A	T	1.7691e-05	6.69604e-08	2.44599e-05	chr9:20000001-23000001:2
rs1751459	9	22261531	G	A	1.76846e-05	-7.02047e-08	2.49802e-05	chr9:21000001-24000001:2
rs117501779	9	21579893	G	A	1.76656e-05	6.67201e-08	2.44268e-05	chr9:20000001-23000001:2
rs182045827	9	22533818	G	A	1.76632e-05	7.00289e-08	2.49388e-05	chr9:21000001-24000001:2
rs1412830	9	22043612	C	T	1.76579e-05	-6.25928e-08	2.66781e-05	chr9:21000001-24000001:2
rs79580441	9	21620639	T	G	1.76544e-05	-6.66041e-08	2.44171e-05	chr9:20000001-23000001:2
rs76286217	9	21554094	C	T	1.76481e-05	-6.65788e-08	2.4395e-05	chr9:20000001-23000001:2
rs73448354	9	22076670	G	A	1.76392e-05	4.71127e-08	2.50061e-05	chr9:21000001-24000001:0
rs57210234	9	21655949	A	G	1.76294e-05	6.64113e-08	2.43671e-05	chr9:20000001-23000001:2
rs6475667	9	22608036	G	A	1.76051e-05	6.95125e-08	2.48522e-05	chr9:21000001-24000001:2
rs138716867	9	22320899	C	T	1.76047e-05	-6.95059e-08	2.48529e-05	chr9:21000001-24000001:2
rs111351097	9	21589846	G	A	1.75998e-05	-6.61444e-08	2.43235e-05	chr9:20000001-23000001:2
rs659815	9	22439832	C	T	1.75756e-05	-6.92441e-08	2.48122e-05	chr9:21000001-24000001:2
rs7856647	9	21506559	G	T	1.75607e-05	-6.57941e-08	2.42652e-05	chr9:20000001-23000001:2
rs117284185	9	22593227	G	A	1.75519e-05	6.90403e-08	2.47718e-05	chr9:21000001-24000001:2
rs507021	9	22477134	C	T	1.75467e-05	6.89865e-08	2.47689e-05	chr9:21000001-24000001:2
rs180672240	9	22154110	C	T	1.75391e-05	-6.89263e-08	2.47527e-05	chr9:21000001-24000001:2
rs150849471	9	22448188	G	A	1.75343e-05	-6.88833e-08	2.47457e-05	chr9:21000001-24000001:2
rs142582878	9	22618927	G	A	1.75187e-05	6.87437e-08	2.47229e-05	chr9:21000001-24000001:2
rs555087859	9	21752711	A	T	1.75123e-05	-6.5346e-08	2.4198e-05	chr9:20000001-23000001:2
rs1869206	9	21691467	A	T	1.74953e-05	6.51323e-08	2.41949e-05	chr9:20000001-23000001:2
rs2383205	9	22060935	A	G	1.74738e-05	4.47533e-08	2.71201e-05	chr9:21000001-24000001:2
rs139504346	9	21944007	A	G	1.74717e-05	6.49876e-08	2.41351e-05	chr9:20000001-23000001:2
rs113781284	9	21710618	G	A	1.74565e-05	-6.4856e-08	2.41103e-05	chr9:20000001-23000001:2
rs72646641	9	22187423	A	G	1.74544e-05	-6.81475e-08	2.46404e-05	chr9:21000001-24000001:2
rs189481702	9	21625657	G	T	1.74504e-05	6.47992e-08	2.41019e-05	chr9:20000001-23000001:2
rs72651102	9	22081495	C	T	1.74491e-05	6.80243e-08	2.4674e-05	chr9:21000001-24000001:2
rs7857252	9	21564918	C	G	1.74469e-05	-6.47713e-08	2.40954e-05	chr9:20000001-23000001:2
rs3928893	9	21884052	T	C	1.74401e-05	6.47012e-08	2.40882e-05	chr9:20000001-23000001:2
rs1537378	9	22061614	A	G	1.74181e-05	4.3652e-08	2.7007e-05	chr9:21000001-24000001:2
rs1329396	9	22428293	T	G	1.73813e-05	-6.75182e-08	2.45182e-05	chr9:21000001-24000001:2
rs191245213	9	22478831	G	A	1.73813e-05	6.75084e-08	2.45234e-05	chr9:21000001-24000001:2
rs7024068	9	22420038	T	C	1.73727e-05	-6.74433e-08	2.45039e-05	chr9:21000001-24000001:2
rs145293601	9	21691511	C	T	1.73695e-05	-6.40607e-08	2.39836e-05	chr9:20000001-23000001:2
rs138054253	9	21830162	G	T	1.73689e-05	-6.40335e-08	2.39912e-05	chr9:20000001-23000001:2
rs111267847	9	21572715	A	G	1.73611e-05	-6.40016e-08	2.39664e-05	chr9:20000001-23000001:2
rs9969854	9	22137710	G	T	1.73604e-05	-6.73343e-08	2.44852e-05	chr9:21000001-24000001:2
rs10811745	9	22599837	A	G	1.7349e-05	-6.7207e-08	2.44814e-05	chr9:21000001-24000001:2
rs13283671	9	21511740	C	T	1.73477e-05	-6.38841e-08	2.39452e-05	chr9:20000001-23000001:2
rs12342723	9	21670461	C	T	1.73431e-05	6.38427e-08	2.39382e-05	chr9:20000001-23000001:2
rs76269073	9	22550466	T	C	1.73428e-05	-6.71257e-08	2.44864e-05	chr9:21000001-24000001:2
rs73650003	9	22055950	T	G	1.73413e-05	-7.78929e-08	2.7252e-05	chr9:21000001-24000001:2
rs76708521	9	22476159	T	C	1.73251e-05	-6.69964e-08	2.44436e-05	chr9:21000001-24000001:2
rs62572278	9	22490686	A	T	1.73249e-05	6.70159e-08	2.44327e-05	chr9:21000001-24000001:2
rs6475605	9	22079020	G	C	1.73195e-05	4.28645e-08	2.44511e-05	chr9:21000001-24000001:2
rs148720735	9	21879933	G	A	1.73123e-05	6.35605e-08	2.38935e-05	chr9:20000001-23000001:2
rs142253511	9	21691635	G	A	1.72977e-05	-6.34161e-08	2.38754e-05	chr9:20000001-23000001:2
rs184839868	9	21712555	A	T	1.72913e-05	-6.33689e-08	2.38632e-05	chr9:20000001-23000001:2
rs7019437	9	22134302	C	G	1.72859e-05	-6.65903e-08	2.44119e-05	chr9:21000001-24000001:2
[truncated: 2,845 more rows]

## Sheet: STable 4
Supplementary Table S4. Fine Mapping Results of 9p21.3 locus using SuSie approach. There were two haplotype blocks (A: chr9:21000001 - 24000001 and B: chr9:21000001 - 23000001). The first credible set of haplotype A found 13 SNVs, but did not have the largest PIP.
	BP	SNP	A1	A2	N	Z	SNPVAR	P	PIP	BETA_MEAN	BETA_SD	CREDIBLE_SET
9	22103341	rs1537373	T	G	50812	-9.86366	6.26233e-08	5.98308e-23	0.409436	-0.0175874	0.0214127	chr9:21000001-24000001:1
9	22103813	rs1333042	A	G	50812	-9.79391	6.26233e-08	1.1958e-22	0.206334	-0.00871264	0.0173711	chr9:21000001-24000001:1
9	22141894	rs6475610	C	T	50812	-3.55298	9.24337e-08	0.0003809	0.172597	-0.00214077	0.00510195	chr9:21000001-24000001:0
9	22141790	rs2065505	G	A	50812	-3.87872	9.24337e-08	0.000105007	0.101991	-0.00114206	0.00374188	chr9:21000001-24000001:0
9	22096055	rs10757274	A	G	50812	-9.97225	4.07334e-09	2.01601e-23	0.074958	-0.00326265	0.0115448	chr9:21000001-24000001:1
9	22102165	rs7859727	C	T	50812	-9.96513	4.07334e-09	2.16588e-23	0.0717989	-0.00312332	0.0113122	chr9:21000001-24000001:1
9	22159416	rs10757288	C	T	50812	-3.10773	1.32019e-07	0.0018853	0.0526736	-0.000436712	0.00217067	chr9:21000001-24000001:0
9	22513603	rs17694987	A	G	50812	1.46508	4.07334e-07	0.1429	0.0476405	0.000167253	0.00104043	chr9:21000001-24000001:0
9	22092924	rs10811654	A	G	50812	-9.92613	4.07334e-09	3.20468e-23	0.0472204	-0.00204133	0.00924464	chr9:21000001-24000001:1
9	22157360	rs7028213	T	G	50812	-2.11257	4.07334e-07	0.0346376	0.0456306	-0.000174057	0.00116228	chr9:21000001-24000001:0
9	22158598	rs10738611	G	A	50812	-2.99416	1.32019e-07	0.00275198	0.0454106	-0.000355185	0.00193207	chr9:21000001-24000001:0
9	22622676	rs10965403	C	T	50812	-2.23317	2.71941e-07	0.0255375	0.0442919	-0.000200904	0.00120195	chr9:21000001-24000001:0
9	22158924	rs10122243	C	T	50812	-2.5595	1.32019e-07	0.0104822	0.0427183	-0.000329646	0.00185936	chr9:21000001-24000001:0
9	22446828	rs655497	A	G	50812	0.953962	4.07334e-07	0.340103	0.0366335	9.45721e-05	0.000776788	chr9:21000001-24000001:0
9	22447428	rs182619176	G	T	50812	-1.60672	2.71941e-07	0.108116	0.033739	-0.000124604	0.000911001	chr9:21000001-24000001:0
9	22288827	rs10811680	T	G	50812	-0.887325	4.07334e-07	0.374904	0.0277524	-3.03637e-05	0.000542054	chr9:21000001-24000001:0
9	22446751	rs2671622	C	T	50812	-0.611126	4.07334e-07	0.541116	0.027361	-2.62477e-05	0.000527117	chr9:21000001-24000001:0
9	22090936	rs9644862	T	G	50812	-9.86481	4.07334e-09	5.91442e-23	0.0271282	-0.00116123	0.0070251	chr9:21000001-24000001:1
9	22484016	rs1999124	G	C	50812	-1.02261	4.07334e-07	0.306491	0.0268697	-2.04656e-05	0.000513155	chr9:21000001-24000001:0
9	22342523	rs1327061	C	G	50812	-0.171625	4.07334e-07	0.863732	0.026324	-1.16063e-05	0.000497005	chr9:21000001-24000001:0
9	22136489	rs1333051	A	T	50812	-0.109496	4.07334e-07	0.912809	0.0261157	5.48303e-06	0.000490662	chr9:21000001-24000001:0
9	22009698	rs2069418	G	C	50812	-5.38512	4.07334e-07	7.23963e-08	0.0260629	2.31835e-06	0.000488677	chr9:21000001-24000001:0
9	22052734	rs6475604	T	C	50812	-5.94934	4.07334e-07	2.69221e-09	0.026052	1.93649e-07	0.000488388	chr9:21000001-24000001:0
9	22090935	rs9644861	C	T	50812	-9.86033	4.07334e-09	6.18471e-23	0.0259817	-0.00111117	0.00687448	chr9:21000001-24000001:1
9	22042086	rs12352425	G	A	50812	2.76299	2.71941e-07	0.00572748	0.0250804	6.66353e-05	0.000652924	chr9:21000001-24000001:0
9	22597351	rs10115145	T	A	50812	0.923995	2.71941e-07	0.355489	0.0248756	6.5458e-05	0.000648739	chr9:21000001-24000001:0
9	22142956	rs7859532	A	C	50812	-3.25673	6.39887e-08	0.00112703	0.0236066	-0.000191501	0.00144612	chr9:21000001-24000001:0
9	22092257	rs2210538	G	A	50812	-9.85136	4.07334e-09	6.76245e-23	0.0234094	-0.000998945	0.00652309	chr9:21000001-24000001:1
9	22608036	rs6475667	G	A	50812	0.862863	2.71941e-07	0.388213	0.0214009	4.21397e-05	0.000535955	chr9:21000001-24000001:0
9	22589171	rs1499555	G	A	50812	2.88153	6.26233e-08	0.00395749	0.0212085	0.000137942	0.00111432	chr9:21000001-24000001:0
9	22599837	rs10811745	A	G	50812	-1.36743	2.71941e-07	0.171491	0.0206095	-3.66883e-05	0.00051239	chr9:21000001-24000001:0
9	22091069	rs10811653	C	T	50812	-9.83765	4.07334e-09	7.75037e-23	0.0205267	-0.000873325	0.00610392	chr9:21000001-24000001:1
9	22099568	rs1537371	C	A	50812	-9.83583	4.07334e-09	7.89136e-23	0.0201031	-0.000854881	0.00603978	chr9:21000001-24000001:1
9	22157908	rs1333052	A	C	50812	-2.34012	1.32019e-07	0.0192778	0.0196312	-9.50138e-05	0.000895479	chr9:21000001-24000001:0
9	22302104	rs10757303	A	G	50812	-1.02858	2.71941e-07	0.303675	0.0193797	-2.73137e-05	0.000471682	chr9:21000001-24000001:0
9	22091924	rs7866503	G	T	50812	-9.83121	4.07334e-09	8.26203e-23	0.0193039	-0.000820093	0.00591674	chr9:21000001-24000001:1
9	22374032	rs10113901	C	T	50812	0.708624	2.71941e-07	0.478558	0.0186693	2.09962e-05	0.00044386	chr9:21000001-24000001:0
9	22052810	rs10757267	G	C	50812	-5.20788	2.71941e-07	1.91009e-07	0.0176076	7.22788e-06	0.000404791	chr9:21000001-24000001:0
9	22098574	rs4977574	A	G	50812	-9.82171	4.07334e-09	9.07924e-23	0.0175246	-0.000742655	0.0056325	chr9:21000001-24000001:1
9	22524944	rs72697766	G	A	50812	0.555271	2.71941e-07	0.578709	0.0175048	-4.25649e-06	0.000401431	chr9:21000001-24000001:0
9	22450566	rs538247	T	C	50812	1.52109	1.32019e-07	0.128236	0.0168482	6.21944e-05	0.000640074	chr9:21000001-24000001:0
9	22100176	rs1556516	G	C	50812	-9.81532	4.07334e-09	9.67291e-23	0.0165342	-0.000699652	0.00546827	chr9:21000001-24000001:0
9	22623656	rs76472860	C	A	50812	-2.15402	9.24337e-08	0.0312388	0.0139844	-5.93243e-05	0.000646973	chr9:21000001-24000001:0
9	21886832	rs192324102	C	T	50812	-2.81538	4.07334e-09	0.00487201	0.0123198	-0.000107056	0.00103342	chr9:20000001-23000001:0
9	22141552	rs2065504	G	T	50812	-3.69968	4.07334e-09	0.000215869	0.0117429	-0.000151513	0.00148238	chr9:21000001-24000001:0
9	22447655	rs558612	T	A	50812	0.892037	1.32019e-07	0.372373	0.0115902	2.81022e-05	0.000425331	chr9:21000001-24000001:0
9	22451120	rs145718826	A	G	50812	1.37322	1.32019e-07	0.169685	0.0115615	2.81581e-05	0.000429057	chr9:21000001-24000001:0
9	22085598	rs1970112	T	C	50812	-9.45219	6.39887e-08	3.31811e-21	0.0112633	-0.000295066	0.00348941	chr9:21000001-24000001:0
9	22006147	rs148421170	C	T	50812	-0.554085	1.32019e-07	0.579521	0.0105464	-2.13039e-05	0.000380464	chr9:21000001-24000001:0
9	21913037	rs558658047	A	G	50812	-2.54865	4.07334e-09	0.0108142	0.00990057	-8.29501e-05	0.000898317	chr9:20000001-23000001:0
9	22446297	rs693370	G	A	50812	-0.612299	1.32019e-07	0.54034	0.00892789	-8.5022e-06	0.000300142	chr9:21000001-24000001:0
9	22169978	rs10965274	C	T	50812	-1.25273	6.26233e-08	0.210303	0.00866587	-3.619e-05	0.000518062	chr9:21000001-24000001:0
9	22158168	rs12238587	T	A	50812	-0.610149	1.32019e-07	0.541763	0.00860096	-4.0075e-06	0.000283084	chr9:21000001-24000001:0
9	22148055	rs12341394	C	T	50812	-2.14358	6.26233e-08	0.0320665	0.00739197	-2.89757e-05	0.000478984	chr9:21000001-24000001:0
9	22483871	rs149698217	C	T	50812	-1.68735	6.26233e-08	0.0915355	0.00736517	-2.55527e-05	0.000411338	chr9:21000001-24000001:0
9	21850624	rs117328306	G	A	50812	3.00414	4.07334e-09	0.00266337	0.00696026	5.46833e-05	0.000713732	chr9:20000001-23000001:0
9	22519474	rs13290021	T	C	50812	0.135902	9.24337e-08	0.891899	0.00682299	1.08078e-05	0.000284049	chr9:21000001-24000001:0
9	22417016	rs7875648	G	A	50812	-1.51246	6.39887e-08	0.130418	0.00680308	-2.13074e-05	0.000371766	chr9:21000001-24000001:0
9	22088260	rs10757272	C	T	50812	-9.71511	4.07334e-09	2.59956e-22	0.00660857	-0.000270152	0.00339802	chr9:21000001-24000001:0
9	22416538	rs10115557	G	A	50812	-1.48178	6.26233e-08	0.138398	0.00658066	-2.03466e-05	0.000363015	chr9:21000001-24000001:0
9	22513682	rs7030489	A	G	50812	-0.310004	9.24337e-08	0.756558	0.00653959	-8.59511e-06	0.000268434	chr9:21000001-24000001:0
9	22041998	rs17694493	C	G	50812	0.524792	9.24337e-08	0.599728	0.00653649	8.58081e-06	0.000268782	chr9:21000001-24000001:0
9	22536487	rs182056270	G	A	50812	1.65345	6.26233e-08	0.0982403	0.00649222	1.98951e-05	0.000360546	chr9:21000001-24000001:0
9	22381409	rs34254072	G	T	50812	-0.636099	9.24337e-08	0.524712	0.00630441	-6.44493e-06	0.000254098	chr9:21000001-24000001:0
9	22381202	rs10115434	G	T	50812	-0.453189	9.24337e-08	0.650413	0.00625863	-5.96919e-06	0.000251214	chr9:21000001-24000001:0
9	22505175	rs140298289	C	T	50812	3.47828	4.07334e-09	0.00050464	0.00620743	6.26232e-05	0.000877855	chr9:21000001-24000001:0
9	22011642	rs573687	G	A	50812	4.77347	9.24337e-08	1.81076e-06	0.00618696	-5.17151e-06	0.000247002	chr9:21000001-24000001:0
9	22005330	rs3217986	T	G	50812	2.81559	6.39887e-08	0.00486878	0.00616676	1.71169e-05	0.000331021	chr9:21000001-24000001:0
9	22447071	rs140509678	C	T	50812	-0.267309	9.24337e-08	0.789231	0.00612745	-4.40982e-06	0.000242991	chr9:21000001-24000001:0
9	21675545	rs1377195	A	G	50812	2.25621	4.07334e-09	0.0240576	0.0058992	4.48418e-05	0.000639368	chr9:20000001-23000001:0
9	22447523	rs34336274	C	T	50812	1.142	6.26233e-08	0.253455	0.00587777	1.58029e-05	0.000319324	chr9:21000001-24000001:0
9	22534519	rs148551711	G	C	50812	-3.18207	4.07334e-09	0.00146225	0.00579271	-5.84974e-05	0.000849664	chr9:21000001-24000001:0
9	22484581	rs138167826	C	T	50812	-3.18822	4.07334e-09	0.00143153	0.0056663	-5.69183e-05	0.000836587	chr9:21000001-24000001:0
9	22623551	rs189244735	A	T	50812	-0.95301	6.26233e-08	0.340585	0.00565275	-1.44062e-05	0.000306667	chr9:21000001-24000001:0
9	22379539	rs559826673	T	A	50812	1.4138	6.26233e-08	0.157421	0.00560887	1.40956e-05	0.000303084	chr9:21000001-24000001:0
9	21879974	rs181250470	T	G	50812	3.16611	4.07334e-09	0.00154492	0.00553921	4.1555e-05	0.000612878	chr9:20000001-23000001:0
9	22447907	rs560612	C	T	50812	0.750692	6.39887e-08	0.452838	0.00538522	1.20769e-05	0.000282026	chr9:21000001-24000001:0
9	22012051	rs13298881	T	C	50812	-4.41834	6.26233e-08	9.94622e-06	0.00528834	-1.20451e-05	0.00028381	chr9:21000001-24000001:0
9	21819093	rs61268824	T	C	50812	-3.18594	4.07334e-09	0.00144284	0.00507755	-3.73856e-05	0.000577863	chr9:20000001-23000001:0
9	21676042	rs1377196	T	A	50812	2.24078	4.07334e-09	0.0250406	0.00505794	3.72099e-05	0.000576351	chr9:20000001-23000001:0
9	22241889	rs1327045	G	C	50812	-1.40755	6.26233e-08	0.159264	0.00503823	-1.03455e-05	0.00026639	chr9:21000001-24000001:0
9	22137685	rs7018475	T	G	50812	-1.64276	6.39887e-08	0.100432	0.00502277	-9.6598e-06	0.000258815	chr9:21000001-24000001:0
9	22548495	rs67490609	T	C	50812	-1.64642	6.26233e-08	0.0996772	0.00474866	-8.27737e-06	0.000244709	chr9:21000001-24000001:0
9	22301383	rs1575973	G	T	50812	-1.2383	6.39887e-08	0.215606	0.00467098	-7.10715e-06	0.000234806	chr9:21000001-24000001:0
9	22327722	rs1359740	A	G	50812	1.06139	6.39887e-08	0.288511	0.00464331	6.89558e-06	0.000233168	chr9:21000001-24000001:0
9	22306392	rs4256664	T	C	50812	-1.02551	6.39887e-08	0.305121	0.00458026	-6.38754e-06	0.000228529	chr9:21000001-24000001:0
9	22003223	rs3217992	C	T	50812	-6.87265	6.26233e-08	6.30182e-12	0.00457483	-6.96039e-06	0.000231381	chr9:21000001-24000001:0
9	21678559	rs7034820	C	T	50812	2.10221	9.24337e-08	0.0355347	0.00454751	3.26655e-05	0.000535987	chr9:20000001-23000001:0
9	22301053	rs1575971	C	T	50812	-1.17927	6.26233e-08	0.238291	0.00452511	-6.59006e-06	0.00022888	chr9:21000001-24000001:0
9	22141875	rs4977577	C	T	50812	-3.87582	4.07334e-09	0.000106266	0.00449602	-4.93399e-05	0.000805669	chr9:21000001-24000001:0
9	22203800	rs1409772	G	T	50812	-1.29231	6.39887e-08	0.196249	0.0044719	-5.32896e-06	0.000228645	chr9:21000001-24000001:0
9	21923252	rs568380269	A	G	50812	2.55512	4.07334e-09	0.0106151	0.00446002	3.18929e-05	0.000528867	chr9:20000001-23000001:0
9	22143570	rs10757287	A	T	50812	0.244556	6.39887e-08	0.8068	0.00443652	5.13763e-06	0.000219275	chr9:21000001-24000001:0
9	22387074	rs57540142	G	T	50812	-0.771143	6.26233e-08	0.440622	0.00442097	-5.71767e-06	0.000220241	chr9:21000001-24000001:0
9	22389211	rs767863609	T	C	50812	0.637933	6.26233e-08	0.523517	0.0044145	5.6713e-06	0.000220347	chr9:21000001-24000001:0
9	21676273	rs10965098	G	C	50812	2.28104	4.07334e-09	0.0225459	0.00439307	3.13049e-05	0.00052341	chr9:20000001-23000001:0
9	22103183	rs1537372	G	T	50812	-9.01212	6.39887e-08	2.02119e-19	0.00438765	-8.55136e-06	0.000506814	chr9:21000001-24000001:0
9	22006273	rs2069426	G	T	50812	-1.31069	6.39887e-08	0.189962	0.00436861	-4.47791e-06	0.000211748	chr9:21000001-24000001:0
9	22006348	rs974336	C	T	50812	-1.48777	6.26233e-08	0.136811	0.00434675	-5.06371e-06	0.000214782	chr9:21000001-24000001:0
9	22067593	rs10811650	A	G	50812	-8.02956	6.26233e-08	9.78212e-16	0.00432849	-4.89942e-06	0.000213779	chr9:21000001-24000001:0
9	21586226	rs140997922	G	T	50812	2.46999	4.07334e-09	0.0135115	0.00431813	3.06461e-05	0.000517223	chr9:20000001-23000001:0
9	22336996	rs1359742	G	C	50812	0.265712	6.39887e-08	0.790461	0.0042468	3.08555e-06	0.000202471	chr9:21000001-24000001:0
9	21891372	rs762576916	A	C	50812	-2.86804	4.07334e-09	0.00413029	0.00424271	-2.9986e-05	0.000510972	chr9:20000001-23000001:0
9	22008026	rs2069422	G	T	50812	0.803084	6.39887e-08	0.421926	0.00423636	2.94891e-06	0.000201953	chr9:21000001-24000001:0
9	22528756	rs547797780	C	A	50812	-3.32046	4.07334e-09	0.000898706	0.00423458	-3.87871e-05	0.00066769	chr9:21000001-24000001:0
9	22532249	rs10811721	T	C	50812	0.649114	6.26233e-08	0.516265	0.00422018	3.80105e-06	0.000205964	chr9:21000001-24000001:0
9	21993964	rs2811711	T	C	50812	-2.48829	6.39887e-08	0.012836	0.004185	-2.94821e-05	0.000506158	chr9:20000001-23000001:0
9	22158050	rs142311594	A	G	50812	0.185719	6.39887e-08	0.852665	0.00418367	2.11245e-06	0.000197895	chr9:21000001-24000001:0
9	22031005	rs7865618	G	A	50812	-6.03908	6.39887e-08	1.54992e-09	0.00418283	-2.09809e-06	0.000198017	chr9:21000001-24000001:0
9	22034267	rs79182326	C	T	50812	-1.19344	6.26233e-08	0.232698	0.00417501	-3.26618e-06	0.000201947	chr9:21000001-24000001:0
9	22033366	rs2157719	C	T	50812	-5.96836	6.39887e-08	2.39651e-09	0.00415727	-1.55258e-06	0.000196055	chr9:21000001-24000001:0
9	22027551	rs598664	C	T	50812	0.820191	6.26233e-08	0.412107	0.00415672	3.03033e-06	0.000200591	chr9:21000001-24000001:0
9	22044122	rs1333034	C	T	50812	0.642824	6.39887e-08	0.520338	0.00415559	1.5115e-06	0.000195851	chr9:21000001-24000001:0
9	22029547	rs564398	T	C	50812	5.75033	6.39887e-08	8.90696e-09	0.00414062	1.06518e-06	0.000194769	chr9:21000001-24000001:0
9	22157519	rs79241413	T	G	50812	-0.546221	6.39887e-08	0.584914	0.00413205	-6.89557e-07	0.000194009	chr9:21000001-24000001:0
9	22337197	rs7872798	T	C	50812	-0.053891	6.39887e-08	0.957022	0.00412743	-3.56807e-07	0.000193742	chr9:21000001-24000001:0
9	22003367	rs1063192	G	A	50812	-5.90835	6.26233e-08	3.45561e-09	0.00411747	-2.46199e-06	0.000197752	chr9:21000001-24000001:0
9	21898889	rs184223807	C	T	50812	2.4555	4.07334e-09	0.0140688	0.0041083	2.88139e-05	0.000499715	chr9:20000001-23000001:0
9	22148702	rs72656724	A	G	50812	1.20065	6.26233e-08	0.229888	0.00409308	-1.33384e-06	0.000195492	chr9:21000001-24000001:0
9	22040765	rs1333037	C	T	50812	-5.9957	6.26233e-08	2.0261e-09	0.00406277	-1.36464e-06	0.000193497	chr9:21000001-24000001:0
9	22158106	rs72656793	C	G	50812	-0.371127	6.26233e-08	0.710543	0.00404711	8.27906e-07	0.000192292	chr9:21000001-24000001:0
9	22043926	rs1412829	A	G	50812	5.7425	6.26233e-08	9.32904e-09	0.00404654	8.06299e-07	0.00019222	chr9:21000001-24000001:0
9	22429481	rs185624903	G	T	50812	-0.215723	6.26233e-08	0.829204	0.00404452	-7.11349e-07	0.000192033	chr9:21000001-24000001:0
9	22429352	rs76696789	C	T	50812	-0.111143	6.26233e-08	0.911503	0.00403982	3.99181e-07	0.000191653	chr9:21000001-24000001:0
9	22041443	rs1360590	T	C	50812	-5.2752	6.26233e-08	1.32614e-07	0.00403827	-2.00096e-07	0.000191547	chr9:21000001-24000001:0
9	22541192	rs574234016	G	C	50812	-3.2967	4.07334e-09	0.000978294	0.00398842	-3.59558e-05	0.000639247	chr9:21000001-24000001:0
9	21920140	rs12347570	G	A	50812	-2.83229	4.07334e-09	0.00462161	0.00394795	-2.74227e-05	0.000486079	chr9:20000001-23000001:0
9	21935874	rs10965188	C	G	50812	-2.83229	4.07334e-09	0.00462161	0.00391111	-2.71043e-05	0.000482915	chr9:20000001-23000001:0
9	22090521	rs9644859	G	A	50812	-9.65792	4.07334e-09	4.55027e-22	0.00386056	-0.000152204	0.00254706	chr9:21000001-24000001:0
9	21690261	rs10965101	T	C	50812	2.14961	4.07334e-09	0.0315862	0.00358872	2.43387e-05	0.000454693	chr9:20000001-23000001:0
9	21683998	rs10465050	T	A	50812	2.14048	4.07334e-09	0.0323162	0.0035504	2.40124e-05	0.000451269	chr9:20000001-23000001:0
9	21675463	rs5002625	C	T	50812	2.16834	4.07334e-09	0.0301331	0.00354052	2.39283e-05	0.000450383	chr9:20000001-23000001:0
9	21808606	rs67159519	C	A	50812	-1.96461	4.07334e-09	0.0494589	0.00339709	-2.2711e-05	0.000437387	chr9:20000001-23000001:0
9	21559651	rs530413700	G	A	50812	-2.42528	4.07334e-09	0.0152965	0.00336549	-2.24448e-05	0.000434512	chr9:20000001-23000001:0
9	21682759	rs10965099	A	G	50812	2.09885	4.07334e-09	0.0358297	0.00334228	2.22496e-05	0.000432395	chr9:20000001-23000001:0
9	22544777	rs116886168	A	G	50812	2.88951	4.07334e-09	0.00385841	0.00333179	2.9131e-05	0.000570364	chr9:21000001-24000001:0
9	21745880	rs139796465	A	G	50812	-2.06927	4.07334e-09	0.0385208	0.00327407	-2.16751e-05	0.000426096	chr9:20000001-23000001:0
9	21685188	rs7041676	C	T	50812	1.89164	6.39887e-08	0.0585385	0.00326458	2.15958e-05	0.000425225	chr9:20000001-23000001:0
9	21587199	rs563803226	A	T	50812	2.21305	4.07334e-09	0.0268939	0.00322456	2.12595e-05	0.000421492	chr9:20000001-23000001:0
9	21685404	rs2197008	G	A	50812	1.87197	6.26233e-08	0.0612111	0.00319591	2.102e-05	0.000418829	chr9:20000001-23000001:0
9	22162560	rs6475616	G	A	50812	-3.45957	4.07334e-09	0.000541038	0.00317303	-3.15446e-05	0.000625237	chr9:21000001-24000001:0
9	22105080	rs74394188	A	G	50812	2.49586	4.07334e-09	0.0125653	0.00299077	2.46959e-05	0.000513086	chr9:21000001-24000001:0
9	21987584	rs3731204	T	C	50812	-2.22768	4.07334e-09	0.0259021	0.00297896	-1.92135e-05	0.000398229	chr9:20000001-23000001:0
9	21989477	rs3731198	T	C	50812	-2.21164	4.07334e-09	0.0269914	0.00296782	-1.91214e-05	0.000397155	chr9:20000001-23000001:0
9	22275868	rs138886439	G	A	50812	-2.8404	4.07334e-09	0.00450564	0.00292829	-2.48056e-05	0.000520924	chr9:21000001-24000001:0
9	22361848	rs149558162	A	G	50812	-2.85083	4.07334e-09	0.00436047	0.00291061	-2.45917e-05	0.000518159	chr9:21000001-24000001:0
9	21633352	rs117300937	T	C	50812	2.24344	4.07334e-09	0.0248685	0.0028472	1.81267e-05	0.000385418	chr9:20000001-23000001:0
9	21745756	rs1345026	T	C	50812	3.09941	4.07334e-09	0.00193908	0.00283726	1.80457e-05	0.000384457	chr9:20000001-23000001:0
9	21983914	rs3731222	T	C	50812	-2.18413	4.07334e-09	0.0289529	0.0028361	-1.80357e-05	0.000384332	chr9:20000001-23000001:0
9	21930147	rs7864029	G	C	50812	3.31196	4.07334e-09	0.000926449	0.00281534	1.78655e-05	0.000382292	chr9:20000001-23000001:0
9	21824706	rs139810936	T	C	50812	2.38148	4.07334e-09	0.0172431	0.00280331	1.77667e-05	0.000381101	chr9:20000001-23000001:0
9	22202225	rs140192192	G	A	50812	-2.54933	4.07334e-09	0.0107931	0.00279248	-2.36946e-05	0.000510351	chr9:21000001-24000001:0
9	22324961	rs117889414	C	T	50812	-2.80851	4.07334e-09	0.00497707	0.0027896	-2.32752e-05	0.000501929	chr9:21000001-24000001:0
9	21980744	rs3731227	G	A	50812	0.405575	4.07334e-09	0.685055	0.00278223	1.75938e-05	0.000379012	chr9:20000001-23000001:0
9	21970427	rs2518719	A	G	50812	-2.17146	4.07334e-09	0.0298964	0.00276193	-1.74279e-05	0.000377002	chr9:20000001-23000001:0
9	21848118	rs188443651	C	T	50812	-2.0867	4.07334e-09	0.0369157	0.0026936	-1.68703e-05	0.000370175	chr9:20000001-23000001:0
9	21925855	rs7852128	T	G	50812	3.27244	4.07334e-09	0.00106622	0.00264558	1.64801e-05	0.000365342	chr9:20000001-23000001:0
9	21926918	rs4977747	C	A	50812	3.2668	4.07334e-09	0.00108772	0.00263642	1.64057e-05	0.000364415	chr9:20000001-23000001:0
9	22537638	rs79741416	C	T	50812	-2.81734	4.07334e-09	0.00484226	0.00260802	-2.12153e-05	0.000474735	chr9:21000001-24000001:0
9	21931642	rs4977570	G	T	50812	3.2674	4.07334e-09	0.00108541	0.0026023	1.61291e-05	0.000360949	chr9:20000001-23000001:0
9	21512286	rs149347978	C	T	50812	2.36444	4.07334e-09	0.0180573	0.00254625	1.56759e-05	0.00035521	chr9:20000001-23000001:0
9	22558258	rs80171203	C	A	50812	-2.77748	4.07334e-09	0.00547818	0.00254573	-2.06276e-05	0.000467707	chr9:21000001-24000001:0
9	21984661	rs3731217	A	C	50812	-2.10475	4.07334e-09	0.035313	0.00252749	-1.55246e-05	0.00035328	chr9:20000001-23000001:0
9	21581903	rs577532134	A	T	50812	2.30201	4.07334e-09	0.0213344	0.00252726	1.55228e-05	0.000353256	chr9:20000001-23000001:0
9	21925903	rs7852234	T	G	50812	3.22972	4.07334e-09	0.0012391	0.00252081	1.5471e-05	0.000352595	chr9:20000001-23000001:0
9	21926927	rs4977748	T	C	50812	3.23122	4.07334e-09	0.00123264	0.00249745	1.5283e-05	0.00035018	chr9:20000001-23000001:0
9	21700172	rs7857636	A	G	50812	2.8319	4.07334e-09	0.00462726	0.00244768	1.48836e-05	0.000345009	chr9:20000001-23000001:0
9	21965232	rs2188127	C	G	50812	-2.02217	9.24337e-08	0.0431584	0.00243806	-1.48061e-05	0.000343992	chr9:20000001-23000001:0
9	22072040	rs12555547	C	G	50812	2.44073	4.07334e-09	0.0146576	0.00243441	1.88869e-05	0.000438907	chr9:21000001-24000001:0
9	22371409	rs146825701	C	A	50812	3.12098	4.07334e-09	0.00180249	0.0024053	1.90106e-05	0.000444727	chr9:21000001-24000001:0
9	21701005	rs10811584	T	G	50812	2.80579	4.07334e-09	0.00501932	0.00238698	1.4398e-05	0.000338634	chr9:20000001-23000001:0
9	21701451	rs6475550	A	T	50812	2.81457	4.07334e-09	0.00488429	0.00238633	1.43928e-05	0.000338566	chr9:20000001-23000001:0
9	21700409	rs4560881	A	G	50812	2.81374	4.07334e-09	0.00489682	0.00238356	1.43708e-05	0.000338274	chr9:20000001-23000001:0
9	21930303	rs2518714	C	A	50812	-3.34504	4.07334e-09	0.000822705	0.00236666	-1.42357e-05	0.000336479	chr9:20000001-23000001:0
9	21959966	rs2106116	C	T	50812	-3.05826	4.07334e-09	0.00222628	0.00236664	-1.42354e-05	0.000336473	chr9:20000001-23000001:0
9	21732352	rs562946040	T	C	50812	2.55168	4.07334e-09	0.0107204	0.00236229	1.42008e-05	0.000336013	chr9:20000001-23000001:0
9	21691392	rs10811581	C	T	50812	1.86577	4.07334e-09	0.0620735	0.00235353	1.41313e-05	0.000335091	chr9:20000001-23000001:0
9	21926169	rs6475597	A	G	50812	3.1897	4.07334e-09	0.00142421	0.00235342	1.41302e-05	0.000335075	chr9:20000001-23000001:0
9	21746274	rs10738596	C	G	50812	3.01426	4.07334e-09	0.00257609	0.00234578	1.40696e-05	0.000334269	chr9:20000001-23000001:0
9	21701639	rs6475551	A	G	50812	2.79885	4.07334e-09	0.00512846	0.00233866	1.4013e-05	0.000333513	chr9:20000001-23000001:0
9	21700927	rs6475549	A	G	50812	2.79515	4.07334e-09	0.00518764	0.00232813	1.39293e-05	0.00033239	chr9:20000001-23000001:0
9	21775366	rs116580405	C	G	50812	2.28093	4.07334e-09	0.0225528	0.00231718	1.38419e-05	0.000331211	chr9:20000001-23000001:0
9	21704021	rs7047136	A	G	50812	2.71268	4.07334e-09	0.00667407	0.00231424	1.38189e-05	0.000330907	chr9:20000001-23000001:0
9	22315666	rs117858884	G	A	50812	-2.70954	4.07334e-09	0.00673772	0.00231165	-1.8199e-05	0.000435106	chr9:21000001-24000001:0
9	21702293	rs66922395	G	C	50812	2.77878	4.07334e-09	0.00545633	0.00230514	1.37467e-05	0.000329933	chr9:20000001-23000001:0
9	21700932	rs7858959	G	A	50812	2.78712	4.07334e-09	0.00531781	0.00230105	1.37142e-05	0.000329494	chr9:20000001-23000001:0
9	21929590	rs2188125	G	T	50812	-3.31557	4.07334e-09	0.00091457	0.0022872	-1.36041e-05	0.000328001	chr9:20000001-23000001:0
9	21577353	rs185920654	G	A	50812	-2.22674	4.07334e-09	0.0259648	0.00228363	-1.35757e-05	0.000327613	chr9:20000001-23000001:0
9	21927913	rs10965186	G	A	50812	3.17331	4.07334e-09	0.00150712	0.00228129	1.35573e-05	0.000327366	chr9:20000001-23000001:0
9	21700795	rs1452658	G	A	50812	2.77557	4.07334e-09	0.00551044	0.00226648	1.34403e-05	0.000325777	chr9:20000001-23000001:0
9	21698402	rs10757231	T	C	50812	2.74042	4.07334e-09	0.00613603	0.00226421	1.34223e-05	0.000325532	chr9:20000001-23000001:0
9	21928654	rs2518712	G	A	50812	-3.32564	4.07334e-09	0.000882165	0.00226002	-1.33889e-05	0.000325073	chr9:20000001-23000001:0
9	21980944	rs7874405	C	T	50812	3.03506	4.07334e-09	0.0024049	0.00224107	1.3239e-05	0.00032302	chr9:20000001-23000001:0
9	22088094	rs10738607	A	G	50812	-9.59453	4.07334e-09	8.42997e-22	0.00223945	-8.30935e-05	0.00187747	chr9:21000001-24000001:0
9	22088090	rs10738606	A	T	50812	-9.59453	4.07334e-09	8.42997e-22	0.00223918	-8.3082e-05	0.00187734	chr9:21000001-24000001:0
9	21920346	rs4977746	T	C	50812	3.13694	4.07334e-09	0.00170722	0.00223226	1.31696e-05	0.000322068	chr9:20000001-23000001:0
9	22144316	rs2151282	C	T	50812	-2.97332	4.07334e-09	0.00294601	0.00222734	-2.04052e-05	0.000491609	chr9:21000001-24000001:0
9	21700530	rs1840050	C	G	50812	2.7633	4.07334e-09	0.00572209	0.00222488	1.31116e-05	0.000321274	chr9:20000001-23000001:0
9	21952926	rs2518722	C	T	50812	-2.99752	6.26233e-08	0.0027219	0.00221916	-1.30662e-05	0.000320642	chr9:20000001-23000001:0
9	21863354	rs111408881	C	T	50812	-1.44174	4.07334e-09	0.149377	0.00220909	-1.29869e-05	0.000319547	chr9:20000001-23000001:0
9	21730902	rs62558566	A	T	50812	-2.87698	4.07334e-09	0.004015	0.00220211	-1.2932e-05	0.00031879	chr9:20000001-23000001:0
9	21927327	rs4977749	A	G	50812	3.15317	4.07334e-09	0.00161509	0.00220025	1.29173e-05	0.000318584	chr9:20000001-23000001:0
9	21956078	rs2027938	A	G	50812	2.43093	4.07334e-09	0.0150601	0.00215274	1.25438e-05	0.000313369	chr9:20000001-23000001:0
9	21747586	rs190791590	G	T	50812	2.44322	4.07334e-09	0.0145567	0.00215025	1.25242e-05	0.000313094	chr9:20000001-23000001:0
9	21930571	rs2811715	G	T	50812	-3.26958	4.07334e-09	0.00107709	0.00213425	-1.23989e-05	0.00031133	chr9:20000001-23000001:0
9	22172259	rs828582	A	T	50812	3.0488	4.07334e-09	0.00229755	0.00212954	1.90573e-05	0.000471581	chr9:21000001-24000001:0
9	21676151	rs117484426	C	G	50812	-3.07948	4.07334e-09	0.0020736	0.00211588	-1.22552e-05	0.000309295	chr9:20000001-23000001:0
9	21973857	rs13288666	T	C	50812	-4.1993	4.07334e-09	2.67742e-05	0.00209679	-1.21059e-05	0.000307171	chr9:20000001-23000001:0
9	21744289	rs761099672	C	T	50812	1.97965	4.07334e-09	0.0477431	0.00209365	1.20813e-05	0.000306819	chr9:20000001-23000001:0
9	21929666	rs2518713	G	A	50812	-3.27592	4.07334e-09	0.00105317	0.00208646	-1.20253e-05	0.000306021	chr9:20000001-23000001:0
9	22161212	rs7864275	C	T	50812	-2.88107	4.07334e-09	0.0039633	0.00207616	-1.8516e-05	0.000464562	chr9:21000001-24000001:0
9	22141269	rs7026735	C	T	50812	-3.00825	4.07334e-09	0.00262757	0.00206839	-1.80424e-05	0.000454829	chr9:21000001-24000001:0
9	21636518	rs181038176	C	T	50812	2.03768	4.07334e-09	0.0415823	0.00206541	1.18611e-05	0.000303662	chr9:20000001-23000001:0
9	21818617	rs113297738	C	T	50812	-2.59211	4.07334e-09	0.00953904	0.00201997	-1.1508e-05	0.000298549	chr9:20000001-23000001:0
9	21707372	rs751173	C	T	50812	2.60603	4.07334e-09	0.00915987	0.00200849	1.14191e-05	0.000297252	chr9:20000001-23000001:0
9	21923279	rs10811638	A	G	50812	3.07663	4.07334e-09	0.00209355	0.00200719	1.14089e-05	0.0002971	chr9:20000001-23000001:0
9	21640184	rs558245601	G	A	50812	-2.3708	4.07334e-09	0.0177498	0.00199365	-1.13038e-05	0.000295557	chr9:20000001-23000001:0
9	21681754	rs564323278	A	C	50812	2.36096	4.07334e-09	0.0182276	0.00198248	1.12174e-05	0.000294286	chr9:20000001-23000001:0
9	21847648	rs112191074	A	G	50812	-1.35457	4.07334e-09	0.175554	0.00194998	-1.09665e-05	0.000290569	chr9:20000001-23000001:0
9	22177677	rs1095900	T	C	50812	-3.20197	4.07334e-09	0.00136493	0.00194447	-1.65697e-05	0.000432802	chr9:21000001-24000001:0
9	21735813	rs62559378	G	A	50812	-3.28909	4.07334e-09	0.00100512	0.00192105	-1.07437e-05	0.000287238	chr9:20000001-23000001:0
9	22164309	rs17694933	G	A	50812	-2.967	4.07334e-09	0.00300719	0.00191677	-1.66208e-05	0.000436584	chr9:21000001-24000001:0
9	21719569	rs80194296	A	G	50812	-2.80639	4.07334e-09	0.00501005	0.0019099	-1.06578e-05	0.000285943	chr9:20000001-23000001:0
9	21748320	rs17833407	A	G	50812	-2.818	4.07334e-09	0.00483232	0.00189236	-1.05233e-05	0.000283913	chr9:20000001-23000001:0
9	21950782	rs2891092	A	G	50812	2.65667	6.26233e-08	0.00789163	0.00188192	1.0443e-05	0.000282692	chr9:20000001-23000001:0
9	21944013	rs73652806	G	A	50812	-1.82594	4.07334e-09	0.0678593	0.00187239	-1.037e-05	0.000281579	chr9:20000001-23000001:0
9	22161664	rs10757290	C	T	50812	-2.82956	4.07334e-09	0.00466124	0.00187113	-1.61426e-05	0.000429766	chr9:21000001-24000001:0
9	21838630	rs118015957	T	C	50812	2.2601	4.07334e-09	0.0238151	0.00184567	1.01657e-05	0.000278451	chr9:20000001-23000001:0
9	21919974	rs10965183	T	C	50812	2.96121	4.07334e-09	0.00306429	0.00184124	1.01319e-05	0.000277932	chr9:20000001-23000001:0
9	21946196	rs73652807	T	C	50812	-1.82225	4.07334e-09	0.0684164	0.00183706	-1.00998e-05	0.000277436	chr9:20000001-23000001:0
9	21950879	rs4503179	G	A	50812	2.64054	6.26233e-08	0.00827742	0.00183322	1.00706e-05	0.000276985	chr9:20000001-23000001:0
9	21695893	rs12380505	A	G	50812	2.63536	4.07334e-09	0.00840481	0.00182484	1.00069e-05	0.000276004	chr9:20000001-23000001:0
9	22341447	rs536833216	G	T	50812	2.88003	4.07334e-09	0.00397636	0.00179082	1.27854e-05	0.000352099	chr9:21000001-24000001:0
9	21590629	rs7869307	A	G	50812	-2.24819	4.07334e-09	0.0245638	0.00175907	-9.50668e-06	0.000268169	chr9:20000001-23000001:0
9	21528304	rs530733003	T	G	50812	1.90111	4.07334e-09	0.0572874	0.00175605	9.48379e-06	0.000267807	chr9:20000001-23000001:0
9	21701420	rs140218264	C	T	50812	-2.72821	4.07334e-09	0.00636788	0.00174857	-9.42718e-06	0.000266909	chr9:20000001-23000001:0
9	21586334	rs973422	T	C	50812	-2.28969	4.07334e-09	0.0220392	0.00173826	-9.34915e-06	0.000265667	chr9:20000001-23000001:0
9	21777761	rs76971583	G	A	50812	-2.01351	4.07334e-09	0.0440605	0.00173755	-9.34381e-06	0.000265583	chr9:20000001-23000001:0
9	21694723	rs148518379	C	G	50812	-2.72409	4.07334e-09	0.00644794	0.001726	-9.25647e-06	0.000264187	chr9:20000001-23000001:0
9	21786561	rs138564242	C	T	50812	-2.31187	4.07334e-09	0.020785	0.0016775	-8.89113e-06	0.00025829	chr9:20000001-23000001:0
9	21680161	rs141472946	A	G	50812	-2.41289	4.07334e-09	0.0158266	0.00167132	-8.84466e-06	0.000257532	chr9:20000001-23000001:0
9	21876670	rs188735422	T	A	50812	2.00304	4.07334e-09	0.0451729	0.00166296	8.78187e-06	0.000256505	chr9:20000001-23000001:0
9	21856777	rs7871127	C	T	50812	2.36633	4.07334e-09	0.0179655	0.00165828	8.74683e-06	0.000255932	chr9:20000001-23000001:0
9	22171484	rs2779747	G	T	50812	2.89801	4.07334e-09	0.00375541	0.00165016	1.35899e-05	0.000389156	chr9:21000001-24000001:0
9	22161884	rs10757291	G	A	50812	-2.9416	4.07334e-09	0.00326526	0.00164242	-1.34054e-05	0.000385217	chr9:21000001-24000001:0
9	21562261	rs147574484	A	G	50812	1.8725	4.07334e-09	0.0611381	0.0016363	8.58219e-06	0.000253222	chr9:20000001-23000001:0
9	22173075	rs9987548	T	A	50812	-2.64305	4.07334e-09	0.00821623	0.00162775	-1.33084e-05	0.000384229	chr9:21000001-24000001:0
9	21588969	rs1542302	G	A	50812	-2.23108	4.07334e-09	0.0256758	0.00162699	-8.51249e-06	0.000252068	chr9:20000001-23000001:0
9	21790547	rs528841041	G	A	50812	-2.2766	4.07334e-09	0.02281	0.00161987	-8.45934e-06	0.000251187	chr9:20000001-23000001:0
9	21630317	rs150794193	A	T	50812	1.94731	4.07334e-09	0.051498	0.00160396	8.34055e-06	0.000249205	chr9:20000001-23000001:0
9	21711735	rs2891164	C	G	50812	2.38316	9.24337e-08	0.0171646	0.00159024	8.23855e-06	0.000247499	chr9:20000001-23000001:0
9	22172893	rs10811669	T	C	50812	-2.63079	4.07334e-09	0.00851855	0.00159018	-1.2894e-05	0.000377349	chr9:21000001-24000001:0
9	21711125	rs1414233	C	T	50812	2.37156	4.07334e-09	0.0177132	0.0015797	8.16015e-06	0.000246179	chr9:20000001-23000001:0
9	21499852	rs78266431	T	G	50812	-2.19649	4.07334e-09	0.028057	0.00157185	-8.10151e-06	0.000245184	chr9:20000001-23000001:0
9	22162794	rs7041895	A	C	50812	-2.73652	4.07334e-09	0.00620922	0.0015687	-1.27278e-05	0.000375233	chr9:21000001-24000001:0
9	21587775	rs1452660	A	G	50812	-2.20183	4.07334e-09	0.0276774	0.00156765	-8.07037e-06	0.000244657	chr9:20000001-23000001:0
9	21710215	rs2383202	C	T	50812	2.36318	6.39887e-08	0.0181191	0.00156432	8.04584e-06	0.000244244	chr9:20000001-23000001:0
9	21711637	rs1335498	A	G	50812	2.36242	1.32019e-07	0.0181563	0.0015614	8.02417e-06	0.000243876	chr9:20000001-23000001:0
9	21696540	rs61743075	C	A	50812	1.86813	4.07334e-09	0.0617437	0.00155811	7.99956e-06	0.000243455	chr9:20000001-23000001:0
9	21695460	rs1889680	T	C	50812	2.52836	4.07334e-09	0.0114598	0.00155216	7.95558e-06	0.000242709	chr9:20000001-23000001:0
9	21642464	rs572941148	T	C	50812	1.73855	4.07334e-09	0.0821142	0.00153817	7.8517e-06	0.000240929	chr9:20000001-23000001:0
9	21712193	rs1414234	C	T	50812	2.35076	4.07334e-09	0.018735	0.00153694	7.84286e-06	0.000240781	chr9:20000001-23000001:0
9	21724919	rs76736152	A	G	50812	2.14199	4.07334e-09	0.0321945	0.00153614	7.83673e-06	0.000240672	chr9:20000001-23000001:0
9	21576571	rs62562996	G	A	50812	1.85201	4.07334e-09	0.0640248	0.00152829	7.77862e-06	0.000239673	chr9:20000001-23000001:0
9	22216986	rs573515416	G	A	50812	2.52883	4.07334e-09	0.0114443	0.00152218	9.95404e-06	0.000299727	chr9:21000001-24000001:0
9	21705287	rs113090983	A	C	50812	1.8979	4.07334e-09	0.057709	0.00152091	7.72409e-06	0.000238734	chr9:20000001-23000001:0
9	22288599	rs370730790	A	T	50812	-3.11945	4.07334e-09	0.0018119	0.00152085	-1.01729e-05	0.000306965	chr9:21000001-24000001:0
9	21718992	rs78325803	A	G	50812	1.91411	4.07334e-09	0.0556063	0.00150245	7.5878e-06	0.000236372	chr9:20000001-23000001:0
9	21720865	rs76385277	T	C	50812	-1.93389	4.07334e-09	0.0531272	0.0014979	-7.55431e-06	0.00023579	chr9:20000001-23000001:0
9	21885413	rs187932366	G	A	50812	-1.5301	4.07334e-09	0.125993	0.00149668	-7.54524e-06	0.000235631	chr9:20000001-23000001:0
9	21800099	rs139835432	T	C	50812	-2.85137	4.07334e-09	0.00435314	0.00149503	-7.53323e-06	0.000235423	chr9:20000001-23000001:0
9	21751179	rs545946342	T	C	50812	-2.35307	4.07334e-09	0.0186191	0.00149056	-7.50022e-06	0.000234846	chr9:20000001-23000001:0
9	21510642	rs72703438	G	A	50812	-2.14685	4.07334e-09	0.0318049	0.00148897	-7.48851e-06	0.00023464	chr9:20000001-23000001:0
9	21907165	rs148161728	G	A	50812	-1.74091	4.07334e-09	0.0816997	0.00148787	-7.48041e-06	0.000234499	chr9:20000001-23000001:0
9	21593569	rs368134032	A	G	50812	-1.80684	4.07334e-09	0.0707867	0.00147905	-7.41549e-06	0.000233361	chr9:20000001-23000001:0
9	21673479	rs148730083	A	C	50812	-2.4054	4.07334e-09	0.0161549	0.00147331	-7.37331e-06	0.00023262	chr9:20000001-23000001:0
9	22542175	rs117776202	G	A	50812	-2.6827	4.07334e-09	0.00730296	0.00147152	-9.43909e-06	0.000289507	chr9:21000001-24000001:0
9	22343974	rs80108483	C	T	50812	2.80174	4.07334e-09	0.00508281	0.00147057	9.73562e-06	0.000299453	chr9:21000001-24000001:0
9	21758363	rs538084892	C	T	50812	-2.18847	4.07334e-09	0.0286356	0.00145428	-7.23366e-06	0.000230154	chr9:20000001-23000001:0
9	21700259	rs7858072	G	A	50812	1.80217	4.07334e-09	0.0715194	0.00144909	7.19563e-06	0.000229479	chr9:20000001-23000001:0
9	21816573	rs7023680	G	A	50812	2.4049	4.07334e-09	0.0161769	0.00144867	7.19267e-06	0.000229429	chr9:20000001-23000001:0
9	21532297	rs72703454	G	A	50812	-2.14431	4.07334e-09	0.0320081	0.00144751	-7.18401e-06	0.000229272	chr9:20000001-23000001:0
9	21614542	rs140008388	A	G	50812	2.3708	4.07334e-09	0.0177495	0.00144253	7.14752e-06	0.000228623	chr9:20000001-23000001:0
9	21500991	rs150728660	G	T	50812	1.76168	4.07334e-09	0.0781229	0.00143715	7.10817e-06	0.00022792	chr9:20000001-23000001:0
9	21793906	rs76851787	A	G	50812	-1.81	4.07334e-09	0.0702961	0.00143519	-7.09386e-06	0.000227665	chr9:20000001-23000001:0
9	21653863	rs16938499	A	G	50812	1.65785	4.07334e-09	0.0973475	0.00141982	6.9815e-06	0.00022565	chr9:20000001-23000001:0
9	21704498	rs7874607	A	G	50812	1.85686	4.07334e-09	0.063331	0.00141856	6.97229e-06	0.000225485	chr9:20000001-23000001:0
9	21510368	rs72703435	C	A	50812	-2.10323	4.07334e-09	0.035446	0.00141824	-6.96988e-06	0.00022544	chr9:20000001-23000001:0
9	21682738	rs144023104	T	C	50812	-2.11425	4.07334e-09	0.0344943	0.00140123	-6.84582e-06	0.000223199	chr9:20000001-23000001:0
9	21964441	rs567538893	G	A	50812	-2.03353	4.07334e-09	0.0419991	0.00138815	-6.75064e-06	0.000221468	chr9:20000001-23000001:0
9	22584584	rs1472495	A	G	50812	2.96774	4.07334e-09	0.00299996	0.00138623	8.94048e-06	0.000284316	chr9:21000001-24000001:0
9	21720921	rs7848230	G	A	50812	2.36683	4.07334e-09	0.0179413	0.0013844	6.72347e-06	0.000220976	chr9:20000001-23000001:0
9	21726211	rs151317176	C	G	50812	-2.74833	4.07334e-09	0.00598992	0.00138257	-6.71006e-06	0.000220729	chr9:20000001-23000001:0
9	21820874	rs184736031	C	G	50812	-1.71479	4.07334e-09	0.0863836	0.00137173	-6.63129e-06	0.000219285	chr9:20000001-23000001:0
9	21871235	rs117033904	C	A	50812	-2.97718	4.07334e-09	0.0029091	0.00136731	-6.59921e-06	0.000218696	chr9:20000001-23000001:0
9	21827069	rs190275365	C	T	50812	-1.71668	4.07334e-09	0.0860369	0.00136452	-6.57892e-06	0.000218321	chr9:20000001-23000001:0
9	21703947	rs28681140	T	C	50812	1.82146	4.07334e-09	0.0685367	0.00136383	6.57399e-06	0.000218231	chr9:20000001-23000001:0
9	21550868	rs72703461	A	G	50812	-2.10759	4.07334e-09	0.0350667	0.00136287	-6.56694e-06	0.0002181	chr9:20000001-23000001:0
9	21828662	rs568361254	G	C	50812	-1.71668	4.07334e-09	0.0860369	0.00135572	-6.51516e-06	0.000217144	chr9:20000001-23000001:0
9	21717599	rs7029274	A	G	50812	2.34083	4.07334e-09	0.0192411	0.00135383	6.50159e-06	0.000216896	chr9:20000001-23000001:0
9	21821514	rs541484725	G	A	50812	-1.70386	4.07334e-09	0.0884064	0.00135265	-6.49294e-06	0.000216733	chr9:20000001-23000001:0
9	21582842	rs776851639	A	G	50812	1.6862	4.07334e-09	0.0917567	0.00134833	6.46163e-06	0.000216152	chr9:20000001-23000001:0
9	21830658	rs191984025	C	G	50812	-1.71668	4.07334e-09	0.0860369	0.00134543	-6.44066e-06	0.000215763	chr9:20000001-23000001:0
9	22168058	rs561240836	G	A	50812	-2.7866	4.07334e-09	0.00532639	0.00134431	-8.49377e-06	0.000274696	chr9:21000001-24000001:0
9	21555167	rs62562994	T	C	50812	1.77111	4.07334e-09	0.0765425	0.00134182	6.4145e-06	0.000215276	chr9:20000001-23000001:0
9	21785313	rs76504318	T	C	50812	2.01439	4.07334e-09	0.0439681	0.00133854	6.39078e-06	0.000214835	chr9:20000001-23000001:0
9	21833095	rs148745437	C	T	50812	2.39874	4.07334e-09	0.0164517	0.00133795	6.38656e-06	0.000214757	chr9:20000001-23000001:0
9	21661028	rs10965096	C	T	50812	-2.31612	4.07334e-09	0.0205515	0.00133316	-6.35189e-06	0.000214109	chr9:20000001-23000001:0
9	21738444	rs10811605	T	C	50812	2.33238	4.07334e-09	0.0196805	0.00133295	6.35051e-06	0.000214086	chr9:20000001-23000001:0
9	21702122	rs6475553	T	C	50812	1.78796	4.07334e-09	0.0737827	0.00133239	6.34638e-06	0.000214007	chr9:20000001-23000001:0
9	21719872	rs4595216	G	C	50812	2.32969	4.07334e-09	0.0198226	0.00133215	6.34478e-06	0.000213979	chr9:20000001-23000001:0
9	21717509	rs7029166	A	G	50812	2.32379	4.07334e-09	0.0201369	0.00132944	6.32516e-06	0.000213612	chr9:20000001-23000001:0
9	21700496	rs1452657	T	C	50812	1.79277	4.07334e-09	0.0730091	0.00132794	6.31423e-06	0.000213405	chr9:20000001-23000001:0
9	21922912	rs117576622	A	G	50812	2.17098	4.07334e-09	0.029933	0.00132707	6.30791e-06	0.000213287	chr9:20000001-23000001:0
9	21778660	rs1440993	G	A	50812	2.18217	4.07334e-09	0.0290968	0.00132307	6.27921e-06	0.000212751	chr9:20000001-23000001:0
9	22583561	rs10811743	A	G	50812	2.94006	4.07334e-09	0.00328149	0.00132267	8.36891e-06	0.000273355	chr9:21000001-24000001:0
9	21717395	rs7028913	A	T	50812	2.31835	4.07334e-09	0.0204301	0.00132206	6.27187e-06	0.000212613	chr9:20000001-23000001:0
9	21717884	rs7857279	A	G	50812	2.31927	4.07334e-09	0.0203805	0.00131996	6.25675e-06	0.000212329	chr9:20000001-23000001:0
9	21773940	rs1414229	G	C	50812	2.18304	4.07334e-09	0.0290327	0.00131971	6.25494e-06	0.000212295	chr9:20000001-23000001:0
9	21905309	rs546529695	C	T	50812	2.06454	4.07334e-09	0.0389662	0.00131887	6.24874e-06	0.000212176	chr9:20000001-23000001:0
9	21954653	rs10965199	C	T	50812	-0.0298433	4.07334e-09	0.976192	0.00131855	-6.24639e-06	0.000212131	chr9:20000001-23000001:0
9	21507130	rs9942973	G	C	50812	-2.03351	4.07334e-09	0.0420011	0.00131698	-6.23512e-06	0.000211919	chr9:20000001-23000001:0
9	21721455	rs2210777	A	G	50812	2.32046	4.07334e-09	0.0203161	0.00131665	6.23285e-06	0.00021188	chr9:20000001-23000001:0
9	21722453	rs7871138	T	C	50812	2.31953	4.07334e-09	0.0203663	0.00131577	6.22653e-06	0.000211761	chr9:20000001-23000001:0
9	21990457	rs7036656	C	T	50812	2.62669	4.07334e-09	0.00862199	0.00131472	6.21883e-06	0.000211613	chr9:20000001-23000001:0
9	21617898	rs113945194	G	A	50812	1.9745	4.07334e-09	0.0483247	0.00131378	6.21203e-06	0.000211485	chr9:20000001-23000001:0
9	21821277	rs186431191	T	A	50812	-1.67461	4.07334e-09	0.09401	0.00131082	-6.19072e-06	0.000211083	chr9:20000001-23000001:0
9	21526701	rs745817581	G	C	50812	1.72642	4.07334e-09	0.0842726	0.0013058	6.1545e-06	0.000210398	chr9:20000001-23000001:0
9	21765601	rs6475576	C	T	50812	2.33122	4.07334e-09	0.0197418	0.0013058	6.15464e-06	0.000210404	chr9:20000001-23000001:0
9	22166769	rs2779748	C	T	50812	2.86264	4.07334e-09	0.00420128	0.0013051	9.63273e-06	0.00031713	chr9:21000001-24000001:0
9	21612909	rs113910446	C	G	50812	1.60473	4.07334e-09	0.108554	0.00130151	6.12367e-06	0.000209815	chr9:20000001-23000001:0
9	21625960	rs531576875	A	T	50812	-1.46527	4.07334e-09	0.142848	0.00129731	-6.09345e-06	0.000209241	chr9:20000001-23000001:0
9	21720481	rs7847574	G	T	50812	2.30594	1.32019e-07	0.0211141	0.0012956	6.08128e-06	0.000209013	chr9:20000001-23000001:0
9	21718655	rs6475559	T	A	50812	2.30188	4.07334e-09	0.0213419	0.00129496	6.07665e-06	0.000208925	chr9:20000001-23000001:0
9	22145739	rs7030345	T	A	50812	-3.21387	4.07334e-09	0.0013096	0.00129444	-9.81598e-06	0.000323976	chr9:21000001-24000001:0
9	21717441	rs7029040	A	G	50812	2.29421	4.07334e-09	0.0217782	0.00128843	6.0297e-06	0.000208031	chr9:20000001-23000001:0
9	22592295	rs10757342	A	G	50812	2.91577	4.07334e-09	0.00354814	0.00128469	8.03151e-06	0.000266748	chr9:21000001-24000001:0
9	21718639	rs6475558	A	T	50812	2.29117	4.07334e-09	0.0219538	0.00128017	5.97044e-06	0.000206899	chr9:20000001-23000001:0
9	21703051	rs7042962	C	G	50812	1.74988	4.07334e-09	0.0801395	0.00127959	5.96615e-06	0.000206814	chr9:20000001-23000001:0
9	21858588	rs187019605	A	C	50812	-1.8967	4.07334e-09	0.0578672	0.00127907	-5.96237e-06	0.000206741	chr9:20000001-23000001:0
9	22194535	rs1930591	C	T	50812	-2.79584	4.07334e-09	0.00517655	0.00127663	-9.19347e-06	0.000306951	chr9:21000001-24000001:0
9	21722562	rs7871256	T	C	50812	2.29152	4.07334e-09	0.0219334	0.00127363	5.92347e-06	0.000205998	chr9:20000001-23000001:0
9	21702341	rs118175580	G	A	50812	-1.91432	4.07334e-09	0.0555789	0.00127269	-5.91657e-06	0.000205862	chr9:20000001-23000001:0
9	21834600	rs78083758	C	T	50812	-1.70316	4.07334e-09	0.0885387	0.00127135	-5.907e-06	0.000205679	chr9:20000001-23000001:0
9	21719375	rs7865156	G	A	50812	2.28387	4.07334e-09	0.0223792	0.00127042	5.90043e-06	0.000205555	chr9:20000001-23000001:0
9	21718193	rs7846852	T	C	50812	2.2775	4.07334e-09	0.0227563	0.00126295	5.84691e-06	0.000204524	chr9:20000001-23000001:0
9	21723709	rs2119465	T	C	50812	2.27655	4.07334e-09	0.0228132	0.00126129	5.83504e-06	0.000204295	chr9:20000001-23000001:0
9	21725649	rs6475561	A	G	50812	2.28466	4.07334e-09	0.0223325	0.0012611	5.83371e-06	0.000204269	chr9:20000001-23000001:0
9	21721714	rs2210780	G	A	50812	2.2781	4.07334e-09	0.0227208	0.00125908	5.81923e-06	0.000203989	chr9:20000001-23000001:0
9	21719996	rs7865620	A	C	50812	2.27023	4.07334e-09	0.0231934	0.00125351	5.77932e-06	0.000203217	chr9:20000001-23000001:0
9	21719507	rs7851460	T	C	50812	2.27057	4.07334e-09	0.0231732	0.00125296	5.7754e-06	0.000203141	chr9:20000001-23000001:0
9	21845308	rs67134687	A	G	50812	1.90612	4.07334e-09	0.0566344	0.00125137	5.76393e-06	0.000202915	chr9:20000001-23000001:0
9	22011083	rs76959412	G	C	50812	2.018	4.07334e-09	0.0435916	0.00124963	7.61986e-06	0.000256803	chr9:21000001-24000001:0
9	21986847	rs3731211	T	A	50812	2.57985	9.24337e-08	0.00988437	0.00124915	5.74808e-06	0.000202608	chr9:20000001-23000001:0
9	21738133	rs2027163	T	A	50812	2.27135	4.07334e-09	0.0231255	0.00124505	5.71887e-06	0.000202042	chr9:20000001-23000001:0
9	21720225	rs7847070	C	G	50812	2.26476	6.39887e-08	0.0235275	0.00124138	5.69263e-06	0.000201531	chr9:20000001-23000001:0
9	21725765	rs6475562	C	G	50812	2.26877	4.07334e-09	0.0232824	0.00124035	5.68529e-06	0.000201388	chr9:20000001-23000001:0
9	21721585	rs2210778	C	A	50812	2.26444	4.07334e-09	0.023547	0.00123999	5.6827e-06	0.000201337	chr9:20000001-23000001:0
9	21580062	rs10757226	T	C	50812	-2.30741	4.07334e-09	0.0210322	0.00123835	-5.67086e-06	0.000201103	chr9:20000001-23000001:0
9	21522225	rs138371130	A	T	50812	1.62452	4.07334e-09	0.104264	0.00123777	5.66677e-06	0.000201023	chr9:20000001-23000001:0
9	21734802	rs10811600	A	G	50812	2.26	4.07334e-09	0.0238213	0.00122837	5.59978e-06	0.000199715	chr9:20000001-23000001:0
9	21696288	rs41517746	C	T	50812	1.68973	4.07334e-09	0.0910804	0.00122726	5.59176e-06	0.000199555	chr9:20000001-23000001:0
9	21577870	rs1562996	C	G	50812	-2.30066	4.07334e-09	0.0214111	0.00122644	-5.58592e-06	0.00019944	chr9:20000001-23000001:0
9	21727963	rs4637939	T	C	50812	2.25321	4.07334e-09	0.0242456	0.00122356	5.56551e-06	0.000199041	chr9:20000001-23000001:0
9	22166971	rs828579	A	T	50812	2.82245	4.07334e-09	0.00476576	0.00122258	8.77635e-06	0.000300439	chr9:21000001-24000001:0
9	21727280	rs543709558	G	T	50812	-1.95381	4.07334e-09	0.0507241	0.0012223	-5.55644e-06	0.00019886	chr9:20000001-23000001:0
9	21725261	rs10114692	C	G	50812	2.25352	4.07334e-09	0.0242263	0.00122055	5.54405e-06	0.000198619	chr9:20000001-23000001:0
9	21732598	rs148434607	T	A	50812	-1.96557	4.07334e-09	0.0493485	0.00122014	-5.54103e-06	0.000198556	chr9:20000001-23000001:0
9	22144255	rs2151285	T	A	50812	-2.82785	4.07334e-09	0.00468618	0.00121999	-8.74717e-06	0.000299827	chr9:21000001-24000001:0
9	21950391	rs184296694	G	T	50812	-2.12921	4.07334e-09	0.0332372	0.00121994	-5.53956e-06	0.000198528	chr9:20000001-23000001:0
9	21725149	rs1932236	G	A	50812	2.24989	4.07334e-09	0.0244561	0.00121835	5.52842e-06	0.000198311	chr9:20000001-23000001:0
9	21720108	rs7846943	C	A	50812	2.24292	1.32019e-07	0.024902	0.00121828	5.52786e-06	0.0001983	chr9:20000001-23000001:0
9	21744746	rs58998163	C	G	50812	-2.02047	4.07334e-09	0.0433342	0.00121724	-5.52036e-06	0.000198148	chr9:20000001-23000001:0
9	21614495	rs75504838	A	G	50812	1.89716	4.07334e-09	0.0578065	0.00121449	5.50083e-06	0.000197764	chr9:20000001-23000001:0
9	21729327	rs7855242	C	G	50812	2.25046	4.07334e-09	0.0244196	0.00121356	5.49433e-06	0.000197638	chr9:20000001-23000001:0
9	21718297	rs6475556	T	G	50812	2.23546	4.07334e-09	0.025387	0.00120945	5.46504e-06	0.000197058	chr9:20000001-23000001:0
9	21756089	rs2218220	C	T	50812	2.24267	4.07334e-09	0.0249181	0.00120786	5.45377e-06	0.000196835	chr9:20000001-23000001:0
9	22144276	rs2151284	C	G	50812	-2.84242	4.07334e-09	0.00447721	0.00120761	-8.73235e-06	0.000300917	chr9:21000001-24000001:0
9	21729794	rs78479426	A	G	50812	1.66507	4.07334e-09	0.0958997	0.00120618	5.44168e-06	0.000196592	chr9:20000001-23000001:0
9	21725962	rs7854990	T	C	50812	2.23991	4.07334e-09	0.0250965	0.0012061	5.44125e-06	0.000196587	chr9:20000001-23000001:0
9	21731447	rs7043827	A	G	50812	2.24127	4.07334e-09	0.0250089	0.00120463	5.43076e-06	0.000196378	chr9:20000001-23000001:0
9	21731081	rs2043991	A	T	50812	2.23681	4.07334e-09	0.025299	0.00120091	5.40435e-06	0.000195853	chr9:20000001-23000001:0
9	21733008	rs4350062	T	C	50812	2.23654	4.07334e-09	0.0253161	0.00119992	5.39729e-06	0.000195713	chr9:20000001-23000001:0
9	21815270	rs147347597	A	G	50812	-2.15394	4.07334e-09	0.031245	0.0011992	-5.39207e-06	0.000195606	chr9:20000001-23000001:0
9	22143377	rs7849302	T	C	50812	-2.78168	4.07334e-09	0.00540789	0.00119871	-8.54203e-06	0.000295884	chr9:21000001-24000001:0
9	21591540	rs1869207	T	C	50812	-1.98456	6.26233e-08	0.047193	0.00119816	-5.3847e-06	0.000195459	chr9:20000001-23000001:0
9	21755894	rs1414255	A	C	50812	2.23642	4.07334e-09	0.0253243	0.00119255	5.34494e-06	0.000194669	chr9:20000001-23000001:0
9	21728683	rs6475564	T	C	50812	2.2287	4.07334e-09	0.0258337	0.00119177	5.33941e-06	0.000194559	chr9:20000001-23000001:0
9	21684599	rs185355129	A	T	50812	1.24055	4.07334e-09	0.214771	0.001191	5.33384e-06	0.000194445	chr9:20000001-23000001:0
9	21732999	rs2891160	C	G	50812	2.22919	4.07334e-09	0.0258014	0.001191	5.334e-06	0.000194451	chr9:20000001-23000001:0
9	21522293	rs7030252	A	G	50812	-1.96967	4.07334e-09	0.0488763	0.00118838	-5.31527e-06	0.000194073	chr9:20000001-23000001:0
9	21737916	rs2027162	A	G	50812	2.22098	4.07334e-09	0.0263521	0.00118744	5.30869e-06	0.000193944	chr9:20000001-23000001:0
9	22143133	rs7862936	G	A	50812	-2.83826	4.07334e-09	0.00453597	0.00118727	-8.52615e-06	0.000296831	chr9:21000001-24000001:0
9	21916664	rs527727620	G	A	50812	-1.60766	4.07334e-09	0.107909	0.0011869	-5.30475e-06	0.000193862	chr9:20000001-23000001:0
9	21730818	rs2165411	T	C	50812	2.22444	4.07334e-09	0.0261191	0.00118586	5.29748e-06	0.00019372	chr9:20000001-23000001:0
9	21725430	rs7041104	G	T	50812	2.21705	4.07334e-09	0.0266197	0.00118464	5.28882e-06	0.000193546	chr9:20000001-23000001:0
9	21781423	rs772674110	T	C	50812	1.46529	4.07334e-09	0.142841	0.00118244	5.27315e-06	0.000193229	chr9:20000001-23000001:0
9	21773541	rs1414228	A	C	50812	2.23106	4.07334e-09	0.0256774	0.00117957	5.25294e-06	0.000192825	chr9:20000001-23000001:0
9	21741993	rs1556697	A	C	50812	2.21851	4.07334e-09	0.02652	0.00117858	5.24591e-06	0.000192684	chr9:20000001-23000001:0
9	21782164	rs10811615	G	A	50812	2.0461	4.07334e-09	0.0407461	0.00117557	5.22457e-06	0.000192254	chr9:20000001-23000001:0
9	21582103	rs7046179	T	C	50812	-2.2492	4.07334e-09	0.0244998	0.00117289	-5.2055e-06	0.000191867	chr9:20000001-23000001:0
9	21757767	rs1414257	T	G	50812	2.21365	4.07334e-09	0.0268528	0.00117183	5.19809e-06	0.000191721	chr9:20000001-23000001:0
9	21729895	rs7871345	T	C	50812	2.21015	4.07334e-09	0.0270947	0.0011689	5.17738e-06	0.000191302	chr9:20000001-23000001:0
9	21727799	rs9695494	C	T	50812	2.20923	4.07334e-09	0.0271584	0.00116817	5.17216e-06	0.000191197	chr9:20000001-23000001:0
9	21757590	rs10119658	T	C	50812	2.20975	4.07334e-09	0.0271228	0.00116726	5.16575e-06	0.000191067	chr9:20000001-23000001:0
9	21726571	rs5009178	C	G	50812	2.20741	4.07334e-09	0.0272851	0.00116624	5.15851e-06	0.00019092	chr9:20000001-23000001:0
9	21726572	rs5009177	A	G	50812	2.20741	4.07334e-09	0.0272851	0.00116624	5.15851e-06	0.00019092	chr9:20000001-23000001:0
9	21726573	rs5009176	T	A	50812	2.20741	4.07334e-09	0.0272851	0.00116624	5.15851e-06	0.00019092	chr9:20000001-23000001:0
9	21848531	rs58570889	G	A	50812	1.8126	4.07334e-09	0.0698931	0.00116485	5.1486e-06	0.000190717	chr9:20000001-23000001:0
9	21728291	rs2891161	C	T	50812	2.20438	4.07334e-09	0.0274974	0.00116464	5.14725e-06	0.000190692	chr9:20000001-23000001:0
9	21745114	rs7036249	T	C	50812	2.20589	4.07334e-09	0.0273915	0.00116409	5.14334e-06	0.000190613	chr9:20000001-23000001:0
9	21745120	rs7036257	T	A	50812	2.20589	4.07334e-09	0.0273915	0.00116406	5.14315e-06	0.000190609	chr9:20000001-23000001:0
9	21732912	rs1414237	G	A	50812	2.2069	4.07334e-09	0.027321	0.00116386	5.14169e-06	0.00019058	chr9:20000001-23000001:0
9	21773416	rs2152272	A	G	50812	2.21602	4.07334e-09	0.02669	0.00116193	5.12808e-06	0.000190304	chr9:20000001-23000001:0
9	21754372	rs10757251	T	C	50812	2.20265	4.07334e-09	0.0276193	0.00115998	5.11426e-06	0.000190023	chr9:20000001-23000001:0
9	21755266	rs4300088	C	G	50812	2.20054	4.07334e-09	0.0277683	0.00115738	5.09592e-06	0.00018965	chr9:20000001-23000001:0
9	21754947	rs1414250	T	C	50812	2.19822	2.71941e-07	0.0279336	0.00115494	5.07866e-06	0.000189299	chr9:20000001-23000001:0
9	21733204	rs7021538	C	G	50812	2.19728	4.07334e-09	0.0280002	0.00115386	5.07105e-06	0.000189144	chr9:20000001-23000001:0
9	21750980	rs1414249	T	G	50812	2.20087	4.07334e-09	0.0277452	0.00115332	5.06726e-06	0.000189067	chr9:20000001-23000001:0
9	21515950	rs72703443	T	C	50812	-1.9371	4.07334e-09	0.0527333	0.00115327	-5.06678e-06	0.000189054	chr9:20000001-23000001:0
9	21733706	rs6475568	G	A	50812	2.19515	4.07334e-09	0.0281529	0.00115045	5.04699e-06	0.000188654	chr9:20000001-23000001:0
9	21760254	rs7852710	T	C	50812	2.19973	4.07334e-09	0.0278263	0.00114932	5.03897e-06	0.00018849	chr9:20000001-23000001:0
9	21704546	rs537971661	A	G	50812	-1.29712	4.07334e-09	0.194589	0.00114901	-5.03669e-06	0.000188441	chr9:20000001-23000001:0
9	21846327	rs7851133	C	T	50812	1.47281	4.07334e-09	0.140803	0.00114817	5.03088e-06	0.000188324	chr9:20000001-23000001:0
9	22475272	rs191133966	A	G	50812	-2.31416	4.07334e-09	0.020659	0.00114703	-6.7548e-06	0.000239232	chr9:21000001-24000001:0
9	21940488	rs186354649	T	A	50812	-1.39899	4.07334e-09	0.161815	0.00114393	-5.00088e-06	0.000187708	chr9:20000001-23000001:0
9	21755030	rs1414251	A	T	50812	2.18828	4.07334e-09	0.0286494	0.00114367	4.99916e-06	0.000187676	chr9:20000001-23000001:0
9	22143293	rs7849199	T	A	50812	-2.79037	4.07334e-09	0.00526473	0.00114357	-7.97017e-06	0.000284065	chr9:21000001-24000001:0
9	21726490	rs1832075	A	G	50812	2.18683	4.07334e-09	0.0287548	0.00114309	4.99507e-06	0.000187592	chr9:20000001-23000001:0
9	21584377	rs1551919	G	T	50812	-2.06072	4.07334e-09	0.0393293	0.00114299	-4.99423e-06	0.000187572	chr9:20000001-23000001:0
9	21726306	rs1414235	G	A	50812	2.18539	4.07334e-09	0.0288601	0.0011416	4.98452e-06	0.000187376	chr9:20000001-23000001:0
9	21770709	rs7045768	T	C	50812	2.19937	4.07334e-09	0.0278517	0.00114146	4.98356e-06	0.000187356	chr9:20000001-23000001:0
9	21727702	rs10116567	G	A	50812	2.1893	4.07334e-09	0.0285747	0.00114046	4.97652e-06	0.000187212	chr9:20000001-23000001:0
9	21750267	rs1335506	G	A	50812	2.18658	4.07334e-09	0.0287732	0.00113974	4.97141e-06	0.000187107	chr9:20000001-23000001:0
9	21747311	rs1372058	G	A	50812	2.18238	4.07334e-09	0.0290817	0.00113734	4.95447e-06	0.000186759	chr9:20000001-23000001:0
9	21741985	rs1556696	C	T	50812	2.18176	4.07334e-09	0.0291273	0.00113681	4.95074e-06	0.000186682	chr9:20000001-23000001:0
9	22205246	rs10965291	A	G	50812	2.09926	4.07334e-09	0.0357938	0.00113671	7.42244e-06	0.000265901	chr9:21000001-24000001:0
9	21748532	rs1414244	A	G	50812	2.18112	4.07334e-09	0.0291743	0.00113653	4.94882e-06	0.000186643	chr9:20000001-23000001:0
9	21746496	rs10757245	C	A	50812	2.18139	4.07334e-09	0.0291543	0.00113632	4.94731e-06	0.000186612	chr9:20000001-23000001:0
9	21769412	rs3849929	G	A	50812	2.19383	4.07334e-09	0.0282476	0.00113622	4.94663e-06	0.000186598	chr9:20000001-23000001:0
9	21736020	rs6475572	T	A	50812	2.17343	4.07334e-09	0.0297476	0.00113466	4.93565e-06	0.000186372	chr9:20000001-23000001:0
9	21941602	rs73652805	C	G	50812	-1.41234	4.07334e-09	0.15785	0.00113168	-4.91454e-06	0.000185935	chr9:20000001-23000001:0
9	21730872	rs77122753	G	C	50812	1.60003	4.07334e-09	0.109591	0.00113072	4.90775e-06	0.000185795	chr9:20000001-23000001:0
9	21747859	rs10757247	C	T	50812	2.17583	4.07334e-09	0.0295678	0.00113032	4.90502e-06	0.000185741	chr9:20000001-23000001:0
9	21734449	rs10757240	G	C	50812	2.17566	4.07334e-09	0.029581	0.00112894	4.89533e-06	0.000185541	chr9:20000001-23000001:0
9	21745412	rs1345025	G	A	50812	2.17448	4.07334e-09	0.0296688	0.00112851	4.8923e-06	0.000185478	chr9:20000001-23000001:0
9	21501888	rs117447397	T	G	50812	2.04614	4.07334e-09	0.0407427	0.00112825	4.89038e-06	0.000185436	chr9:20000001-23000001:0
9	21746587	rs10757246	A	G	50812	2.17289	4.07334e-09	0.0297886	0.00112764	4.88618e-06	0.000185352	chr9:20000001-23000001:0
9	21728051	rs2383186	T	C	50812	2.17387	4.07334e-09	0.0297147	0.00112758	4.88577e-06	0.000185344	chr9:20000001-23000001:0
9	21775342	rs10811613	C	G	50812	2.1935	4.07334e-09	0.0282711	0.00112625	4.87644e-06	0.000185151	chr9:20000001-23000001:0
9	21750445	rs1335507	C	T	50812	2.17284	4.07334e-09	0.0297925	0.00112535	4.87007e-06	0.000185019	chr9:20000001-23000001:0
9	21705206	rs201947499	T	C	50812	2.12289	4.07334e-09	0.0337627	0.00112368	4.85821e-06	0.000184772	chr9:20000001-23000001:0
9	21760595	rs190485012	C	G	50812	-2.39944	4.07334e-09	0.0164201	0.00112263	-4.85086e-06	0.000184619	chr9:20000001-23000001:0
9	21754588	rs10757252	C	T	50812	2.16955	4.07334e-09	0.0300412	0.00112258	4.85056e-06	0.000184615	chr9:20000001-23000001:0
9	21747749	rs4352937	C	T	50812	2.16807	4.07334e-09	0.0301534	0.00112178	4.84492e-06	0.000184499	chr9:20000001-23000001:0
9	21733889	rs6475569	A	G	50812	2.16863	4.07334e-09	0.0301106	0.00112086	4.83848e-06	0.000184365	chr9:20000001-23000001:0
9	21939306	rs35148759	T	C	50812	-0.943858	4.07334e-09	0.345242	0.00112011	-4.83306e-06	0.00018425	chr9:20000001-23000001:0
9	21751962	rs1345027	A	G	50812	2.16735	4.07334e-09	0.0302083	0.00112004	4.83271e-06	0.000184245	chr9:20000001-23000001:0
9	21981583	rs4074785	G	A	50812	3.10069	4.07334e-09	0.0019307	0.0011194	4.82812e-06	0.000184147	chr9:20000001-23000001:0
9	21772037	rs7037577	G	A	50812	2.17911	4.07334e-09	0.0293237	0.00111847	4.82165e-06	0.000184016	chr9:20000001-23000001:0
9	21748484	rs1335505	C	T	50812	2.16489	4.07334e-09	0.0303958	0.00111828	4.82032e-06	0.000183988	chr9:20000001-23000001:0
9	21728406	rs7023299	G	A	50812	2.16402	4.07334e-09	0.0304627	0.00111784	4.81724e-06	0.000183925	chr9:20000001-23000001:0
9	21758822	rs554544693	A	C	50812	-1.51833	4.07334e-09	0.128932	0.00111755	-4.8151e-06	0.000183878	chr9:20000001-23000001:0
9	21758569	rs192235048	G	A	50812	-1.51833	4.07334e-09	0.128932	0.00111583	-4.803e-06	0.000183626	chr9:20000001-23000001:0
9	21750587	rs1335508	T	C	50812	2.16327	4.07334e-09	0.0305205	0.00111488	4.79643e-06	0.000183492	chr9:20000001-23000001:0
9	21656249	rs548997308	G	C	50812	1.74857	4.07334e-09	0.0803654	0.00111368	4.78791e-06	0.000183312	chr9:20000001-23000001:0
9	21745990	rs2119466	T	C	50812	2.16101	4.07334e-09	0.0306949	0.00111352	4.78689e-06	0.000183294	chr9:20000001-23000001:0
9	21915593	rs558112667	G	T	50812	-1.27937	4.07334e-09	0.200766	0.00111352	-4.78679e-06	0.000183289	chr9:20000001-23000001:0
9	21763742	rs7850446	G	A	50812	2.16784	4.07334e-09	0.0301705	0.00111349	4.78672e-06	0.00018329	chr9:20000001-23000001:0
9	21746796	rs7852900	A	G	50812	2.16012	4.07334e-09	0.0307633	0.00111295	4.78288e-06	0.00018321	chr9:20000001-23000001:0
9	21732466	rs10757238	C	T	50812	2.15812	4.07334e-09	0.0309184	0.0011113	4.77129e-06	0.000182969	chr9:20000001-23000001:0
9	21750075	rs1414246	A	G	50812	2.15959	4.07334e-09	0.0308046	0.00111115	4.77027e-06	0.000182948	chr9:20000001-23000001:0
9	21773222	rs2184551	A	G	50812	2.17818	4.07334e-09	0.0293928	0.00110974	4.76037e-06	0.000182741	chr9:20000001-23000001:0
9	21775508	rs10965122	A	G	50812	2.17489	4.07334e-09	0.0296383	0.00110908	4.7557e-06	0.000182644	chr9:20000001-23000001:0
9	21727693	rs10116546	G	A	50812	2.15729	4.07334e-09	0.0309833	0.00110831	4.75033e-06	0.000182532	chr9:20000001-23000001:0
9	21723055	rs10116090	T	C	50812	2.14864	4.07334e-09	0.0316632	0.0011083	4.7502e-06	0.000182529	chr9:20000001-23000001:0
9	21748239	rs1414242	T	C	50812	2.10209	4.07334e-09	0.0355454	0.00110819	4.74944e-06	0.000182513	chr9:20000001-23000001:0
9	21759891	rs10118262	C	T	50812	2.16205	4.07334e-09	0.0306145	0.00110776	4.74641e-06	0.00018245	chr9:20000001-23000001:0
9	21727065	rs563910937	A	C	50812	1.5877	4.07334e-09	0.112354	0.00110768	4.74577e-06	0.000182434	chr9:20000001-23000001:0
9	21746976	rs7853131	A	T	50812	2.15522	4.07334e-09	0.0311449	0.00110762	4.74548e-06	0.000182431	chr9:20000001-23000001:0
9	21913117	rs200686854	C	T	50812	-1.81537	4.07334e-09	0.069467	0.00110748	-4.74434e-06	0.000182404	chr9:20000001-23000001:0
9	21750069	rs1414245	A	G	50812	2.15568	4.07334e-09	0.0311087	0.00110697	4.74089e-06	0.000182335	chr9:20000001-23000001:0
9	21743650	rs1414240	G	A	50812	2.15446	4.07334e-09	0.0312042	0.00110669	4.73896e-06	0.000182294	chr9:20000001-23000001:0
9	21747110	rs1372057	T	C	50812	2.15369	4.07334e-09	0.0312646	0.00110604	4.73436e-06	0.000182198	chr9:20000001-23000001:0
9	22534910	rs113399946	G	A	50812	2.22984	4.07334e-09	0.025758	0.00110504	6.46185e-06	0.000234136	chr9:21000001-24000001:0
9	21736274	rs1335502	A	G	50812	2.15353	4.07334e-09	0.0312772	0.00110488	4.72625e-06	0.000182029	chr9:20000001-23000001:0
9	21765984	rs117628794	G	C	50812	1.61208	4.07334e-09	0.106944	0.00110468	4.72474e-06	0.000181995	chr9:20000001-23000001:0
9	21749607	rs9298823	T	C	50812	2.15408	4.07334e-09	0.0312337	0.00110463	4.72447e-06	0.000181992	chr9:20000001-23000001:0
9	21910274	rs535590364	G	A	50812	1.41081	4.07334e-09	0.1583	0.00110428	4.7219e-06	0.000181935	chr9:20000001-23000001:0
9	21736017	rs6475571	C	T	50812	2.14546	4.07334e-09	0.0319162	0.00110371	4.71801e-06	0.000181857	chr9:20000001-23000001:0
9	21761322	rs7856941	T	C	50812	2.15548	4.07334e-09	0.0311244	0.00110324	4.71471e-06	0.000181787	chr9:20000001-23000001:0
9	21755529	rs191771069	T	C	50812	1.26184	4.07334e-09	0.207006	0.00110255	4.70975e-06	0.000181681	chr9:20000001-23000001:0
9	21732544	rs1414236	C	A	50812	2.14901	4.07334e-09	0.0316335	0.00109982	4.69072e-06	0.000181285	chr9:20000001-23000001:0
9	21750170	rs1414247	T	C	50812	2.14893	4.07334e-09	0.0316403	0.00109971	4.68994e-06	0.000181269	chr9:20000001-23000001:0
9	22001489	rs536631739	A	G	50812	-2.09833	4.07334e-09	0.0358761	0.00109936	-6.37631e-06	0.000231579	chr9:21000001-24000001:0
9	21742746	rs1561651	T	A	50812	2.14702	4.07334e-09	0.0317914	0.00109909	4.68558e-06	0.000181177	chr9:20000001-23000001:0
9	22169700	rs1537377	T	C	50812	-2.3975	4.07334e-09	0.0165076	0.00109884	-7.66399e-06	0.000279599	chr9:21000001-24000001:0
9	21747672	rs2891159	G	A	50812	2.14572	4.07334e-09	0.031895	0.00109777	4.67638e-06	0.000180984	chr9:20000001-23000001:0
9	21650127	rs191206939	G	A	50812	1.82771	4.07334e-09	0.0675929	0.00109685	4.66977e-06	0.000180843	chr9:20000001-23000001:0
9	21745004	rs10738595	T	G	50812	2.14475	4.07334e-09	0.0319725	0.00109653	4.66763e-06	0.000180801	chr9:20000001-23000001:0
9	21746107	rs2119467	C	A	50812	2.14461	4.07334e-09	0.0319844	0.0010964	4.66677e-06	0.000180783	chr9:20000001-23000001:0
9	21736052	rs6475574	C	T	50812	2.1425	4.07334e-09	0.0321536	0.00109619	4.66527e-06	0.000180751	chr9:20000001-23000001:0
9	21633698	rs191039417	G	A	50812	1.28528	4.07334e-09	0.198695	0.00109493	4.65638e-06	0.000180562	chr9:20000001-23000001:0
9	21737149	rs1414238	C	T	50812	2.14285	4.07334e-09	0.0321254	0.00109456	4.65384e-06	0.000180511	chr9:20000001-23000001:0
9	22570216	rs10965380	C	T	50812	2.7323	4.07334e-09	0.00628929	0.00109431	6.36816e-06	0.000232051	chr9:21000001-24000001:0
9	21603167	rs146138991	G	A	50812	1.46372	4.07334e-09	0.14327	0.00109416	4.65094e-06	0.000180447	chr9:20000001-23000001:0
9	21742816	rs1561652	T	G	50812	2.14184	4.07334e-09	0.0322063	0.0010936	4.64711e-06	0.000180369	chr9:20000001-23000001:0
9	21747420	rs1372059	C	T	50812	2.14171	4.07334e-09	0.0322172	0.0010933	4.64503e-06	0.000180326	chr9:20000001-23000001:0
9	21747803	rs4636294	A	G	50812	2.14097	4.07334e-09	0.0322762	0.00109281	4.64158e-06	0.000180253	chr9:20000001-23000001:0
9	21752068	rs1345028	G	T	50812	2.14244	4.07334e-09	0.0321584	0.00109185	4.63487e-06	0.000180112	chr9:20000001-23000001:0
9	21813518	rs72691564	C	T	50812	-2.20119	4.07334e-09	0.0277228	0.00108973	-4.62004e-06	0.000179799	chr9:20000001-23000001:0
9	21562545	rs191021218	G	T	50812	-1.7353	4.07334e-09	0.0826869	0.001089	-4.6148e-06	0.000179686	chr9:20000001-23000001:0
9	21761440	rs1335512	C	G	50812	2.14211	4.07334e-09	0.0321847	0.00108848	4.61122e-06	0.000179614	chr9:20000001-23000001:0
9	21551513	rs991794	T	C	50812	-1.56962	4.07334e-09	0.116504	0.00108579	-4.5923e-06	0.000179211	chr9:20000001-23000001:0
9	21741662	rs950770	C	A	50812	2.13422	4.07334e-09	0.032825	0.00108553	4.59059e-06	0.000179178	chr9:20000001-23000001:0
9	21773167	rs9886831	C	G	50812	2.15379	4.07334e-09	0.031257	0.0010847	4.58478e-06	0.000179055	chr9:20000001-23000001:0
9	21953099	rs145542470	G	A	50812	-2.75215	4.07334e-09	0.00592046	0.00108365	-4.57736e-06	0.000178896	chr9:20000001-23000001:0
9	21973108	rs138967562	A	T	50812	-2.73766	4.07334e-09	0.0061878	0.00108233	-4.56812e-06	0.000178701	chr9:20000001-23000001:0
9	21739592	rs10757242	G	C	50812	2.13548	4.07334e-09	0.0327221	0.0010801	4.55261e-06	0.000178375	chr9:20000001-23000001:0
9	21772930	rs7024027	T	C	50812	2.1477	4.07334e-09	0.0317372	0.00107781	4.53661e-06	0.000178035	chr9:20000001-23000001:0
9	21816637	rs10114559	T	C	50812	2.45033	4.07334e-09	0.0142724	0.00107752	4.53458e-06	0.000177992	chr9:20000001-23000001:0
9	21742831	rs117181619	T	A	50812	1.53863	4.07334e-09	0.123895	0.00107721	4.5323e-06	0.000177942	chr9:20000001-23000001:0
9	21742772	rs78882037	G	A	50812	1.53863	4.07334e-09	0.123895	0.00107643	4.52685e-06	0.000177826	chr9:20000001-23000001:0
9	21617588	rs143891529	G	T	50812	-1.4907	4.07334e-09	0.13604	0.00107589	-4.52305e-06	0.000177745	chr9:20000001-23000001:0
9	21820815	rs140488947	A	C	50812	-1.87446	4.07334e-09	0.0608675	0.00107586	-4.52282e-06	0.00017774	chr9:20000001-23000001:0
9	21754226	rs10757250	C	G	50812	2.1252	4.07334e-09	0.0335698	0.00107512	4.51777e-06	0.000177635	chr9:20000001-23000001:0
9	21916121	rs7849930	G	A	50812	2.26845	4.07334e-09	0.0233015	0.00107462	4.51416e-06	0.000177556	chr9:20000001-23000001:0
9	21741050	rs9644858	C	G	50812	2.12166	4.07334e-09	0.0338664	0.00107337	4.50553e-06	0.000177375	chr9:20000001-23000001:0
9	21729276	rs117016124	A	G	50812	1.78727	4.07334e-09	0.0738941	0.00107315	4.5039e-06	0.000177338	chr9:20000001-23000001:0
9	21813303	rs72691562	A	C	50812	-2.18437	4.07334e-09	0.0289352	0.00107194	-4.49556e-06	0.000177163	chr9:20000001-23000001:0
9	21645847	rs117662056	A	T	50812	1.41447	4.07334e-09	0.157223	0.00107086	4.48795e-06	0.000176999	chr9:20000001-23000001:0
9	22424430	rs117082245	C	T	50812	-2.69992	4.07334e-09	0.0069356	0.00106974	-5.99968e-06	0.00022078	chr9:21000001-24000001:0
9	21741797	rs7019601	T	C	50812	2.11809	4.07334e-09	0.0341673	0.00106907	4.47548e-06	0.000176735	chr9:20000001-23000001:0
9	21658996	rs79311302	C	G	50812	-2.0959	4.07334e-09	0.0360907	0.00106906	-4.47531e-06	0.000176729	chr9:20000001-23000001:0
9	21728007	rs111918541	G	A	50812	2.11364	4.07334e-09	0.0345462	0.00106843	4.47094e-06	0.000176637	chr9:20000001-23000001:0
9	22614985	rs10757350	A	G	50812	-2.46566	4.07334e-09	0.013676	0.00106733	-6.00136e-06	0.000221248	chr9:21000001-24000001:0
9	21813241	rs72691561	T	C	50812	-2.17877	4.07334e-09	0.0293484	0.00106617	-4.45522e-06	0.000176303	chr9:20000001-23000001:0
9	21596464	rs113271468	A	G	50812	2.0217	4.07334e-09	0.0432073	0.00106396	4.43974e-06	0.00017597	chr9:20000001-23000001:0
9	21846727	rs6475591	A	G	50812	0.953547	4.07334e-09	0.340313	0.00106378	4.43854e-06	0.000175946	chr9:20000001-23000001:0
9	21608851	rs62559772	G	A	50812	1.49572	4.07334e-09	0.134726	0.00106203	4.42628e-06	0.000175682	chr9:20000001-23000001:0
9	21852697	rs117042185	T	C	50812	2.07543	4.07334e-09	0.0379466	0.00106195	4.42568e-06	0.00017567	chr9:20000001-23000001:0
9	21778976	rs10965127	A	C	50812	2.11842	6.26233e-08	0.0341395	0.00106129	4.42114e-06	0.000175575	chr9:20000001-23000001:0
9	21742399	rs140633955	T	C	50812	1.2007	4.07334e-09	0.229866	0.00105972	4.41009e-06	0.000175335	chr9:20000001-23000001:0
9	21773347	rs2152273	C	T	50812	2.13117	4.07334e-09	0.0330753	0.00105964	4.40963e-06	0.000175328	chr9:20000001-23000001:0
9	21854159	rs56166190	T	C	50812	1.71613	4.07334e-09	0.0861386	0.00105838	4.40078e-06	0.000175136	chr9:20000001-23000001:0
9	21799866	rs190912192	C	G	50812	1.21524	4.07334e-09	0.224276	0.00105765	4.39566e-06	0.000175026	chr9:20000001-23000001:0
9	22159982	rs10811667	C	A	50812	-2.76255	4.07334e-09	0.00573522	0.00105734	-7.11431e-06	0.000265985	chr9:21000001-24000001:0
9	22202907	rs10965289	G	C	50812	2.33714	4.07334e-09	0.019432	0.00105401	6.77529e-06	0.00025403	chr9:21000001-24000001:0
9	21780251	rs7846749	A	G	50812	2.09198	4.07334e-09	0.0364404	0.00105264	4.36085e-06	0.000174281	chr9:20000001-23000001:0
9	21582326	rs7046475	T	C	50812	-1.98546	4.07334e-09	0.0470935	0.00105089	-4.34855e-06	0.000174014	chr9:20000001-23000001:0
9	21772267	rs10757253	T	C	50812	2.12156	4.07334e-09	0.0338746	0.00105029	4.34446e-06	0.000173928	chr9:20000001-23000001:0
9	21883747	rs75433935	A	T	50812	1.81301	4.07334e-09	0.0698296	0.00104941	4.33821e-06	0.000173791	chr9:20000001-23000001:0
9	22570215	rs201505591	C	T	50812	-2.6231	4.07334e-09	0.00871342	0.00104879	-5.85279e-06	0.000218012	chr9:21000001-24000001:0
9	21726778	rs6475563	G	A	50812	2.09458	4.07334e-09	0.0362083	0.00104655	4.31839e-06	0.000173366	chr9:20000001-23000001:0
9	21771756	rs6475579	A	G	50812	2.11751	4.07334e-09	0.0342168	0.00104585	4.31349e-06	0.00017326	chr9:20000001-23000001:0
9	21715105	rs546777540	A	T	50812	1.41526	4.07334e-09	0.156991	0.00104349	4.29695e-06	0.0001729	chr9:20000001-23000001:0
9	21599220	rs62562999	C	T	50812	1.34815	4.07334e-09	0.177609	0.00104334	4.29598e-06	0.000172879	chr9:20000001-23000001:0
9	21639132	rs12115636	G	C	50812	1.38633	6.26233e-08	0.165645	0.00104315	4.29464e-06	0.000172851	chr9:20000001-23000001:0
9	21653956	rs77369632	T	C	50812	-1.03253	4.07334e-09	0.301825	0.00103934	-4.26808e-06	0.000172276	chr9:20000001-23000001:0
9	21821281	rs10965148	A	G	50812	2.42666	4.07334e-09	0.0152386	0.0010393	4.2679e-06	0.000172274	chr9:20000001-23000001:0
9	21783922	rs935053	G	A	50812	2.07137	4.07334e-09	0.0383239	0.00103735	4.2543e-06	0.000171979	chr9:20000001-23000001:0
9	21763566	rs2383184	T	C	50812	2.05945	4.07334e-09	0.0394507	0.00103711	4.25258e-06	0.00017194	chr9:20000001-23000001:0
9	21811154	rs10811623	A	G	50812	2.40353	4.07334e-09	0.0162376	0.00103633	4.24723e-06	0.000171825	chr9:20000001-23000001:0
9	22261142	rs117037603	T	A	50812	2.91612	4.07334e-09	0.0035441	0.0010337	5.97566e-06	0.000225663	chr9:21000001-24000001:0
9	21693816	rs4428748	G	A	50812	2.20373	4.07334e-09	0.0275432	0.00103321	4.22556e-06	0.000171354	chr9:20000001-23000001:0
9	21733113	rs10757239	G	T	50812	2.10246	4.07334e-09	0.0355126	0.00103311	4.22484e-06	0.000171339	chr9:20000001-23000001:0
9	22438578	rs555063879	C	T	50812	2.49729	4.07334e-09	0.0125146	0.0010328	5.78425e-06	0.000217744	chr9:21000001-24000001:0
9	21682693	rs112526758	C	T	50812	-1.45113	4.07334e-09	0.146743	0.00103224	-4.2187e-06	0.000171202	chr9:20000001-23000001:0
9	21694602	rs6475547	T	C	50812	2.21161	4.07334e-09	0.0269934	0.00103077	4.20859e-06	0.000170985	chr9:20000001-23000001:0
9	21548920	rs10738593	C	T	50812	1.66488	4.07334e-09	0.0959372	0.00103039	4.20582e-06	0.000170923	chr9:20000001-23000001:0
9	22516526	rs117021465	T	C	50812	-2.59074	4.07334e-09	0.00957711	0.00102985	-5.6929e-06	0.000214304	chr9:21000001-24000001:0
9	21801078	rs10511700	A	T	50812	1.95682	4.07334e-09	0.0503688	0.00102932	4.19838e-06	0.000170761	chr9:20000001-23000001:0
9	21778958	rs67220270	T	C	50812	2.0516	4.07334e-09	0.0402087	0.00102871	4.19419e-06	0.00017067	chr9:20000001-23000001:0
9	21775061	rs10757254	A	G	50812	2.09453	4.07334e-09	0.0362128	0.00102807	4.18981e-06	0.000170576	chr9:20000001-23000001:0
9	21726400	rs117692499	G	A	50812	1.49614	4.07334e-09	0.134618	0.00102551	4.17194e-06	0.000170184	chr9:20000001-23000001:0
9	21774467	rs10738599	T	C	50812	2.09117	4.07334e-09	0.0365126	0.0010255	4.17194e-06	0.000170186	chr9:20000001-23000001:0
9	21609868	rs556378834	G	A	50812	-1.67876	4.07334e-09	0.093198	0.00102538	-4.17102e-06	0.000170164	chr9:20000001-23000001:0
9	21736008	rs6475570	C	G	50812	2.04179	4.07334e-09	0.0411724	0.00102516	4.16949e-06	0.00017013	chr9:20000001-23000001:0
9	21999147	rs542975968	C	G	50812	1.17705	4.07334e-09	0.239177	0.00102469	4.16625e-06	0.000170059	chr9:20000001-23000001:0
9	21916189	rs66741679	C	G	50812	2.22673	4.07334e-09	0.025965	0.00102399	4.16133e-06	0.000169952	chr9:20000001-23000001:0
9	21791947	rs118051306	A	G	50812	1.17838	4.07334e-09	0.238647	0.00102388	4.1606e-06	0.000169935	chr9:20000001-23000001:0
9	22382145	rs944034	A	G	50812	2.64618	4.07334e-09	0.00814058	0.0010223	5.66605e-06	0.000214412	chr9:21000001-24000001:0
9	21823914	rs529856421	T	G	50812	1.16691	4.07334e-09	0.243247	0.00102198	4.14741e-06	0.000169647	chr9:20000001-23000001:0
9	21775957	rs7021012	G	A	50812	2.08622	4.07334e-09	0.0369585	0.00102076	4.13897e-06	0.000169465	chr9:20000001-23000001:0
9	21745786	rs187454399	G	T	50812	1.17157	4.07334e-09	0.241369	0.00101618	4.1071e-06	0.000168763	chr9:20000001-23000001:0
9	21912625	rs10123050	T	C	50812	2.198	4.07334e-09	0.0279489	0.00101554	4.10265e-06	0.000168666	chr9:20000001-23000001:0
9	21748073	rs4548267	G	A	50812	2.17057	6.39887e-08	0.0299636	0.00101222	4.07973e-06	0.000168164	chr9:20000001-23000001:0
9	21583428	rs146029718	A	G	50812	1.39459	4.07334e-09	0.163139	0.00101022	4.06577e-06	0.000167854	chr9:20000001-23000001:0
9	22424662	rs117235241	T	C	50812	-2.66038	4.07334e-09	0.00780533	0.00100995	-5.56934e-06	0.000212289	chr9:21000001-24000001:0
9	22301934	rs150147458	C	A	50812	-2.48386	4.07334e-09	0.0129966	0.00100964	-5.512e-06	0.000209825	chr9:21000001-24000001:0
9	21911311	rs7874089	T	A	50812	2.00246	4.07334e-09	0.0452353	0.00100798	4.05026e-06	0.000167513	chr9:20000001-23000001:0
9	21749912	rs75375841	G	C	50812	1.46653	4.07334e-09	0.142503	0.00100704	4.0437e-06	0.000167368	chr9:20000001-23000001:0
9	21785304	rs1345022	C	G	50812	2.03843	4.07334e-09	0.0415073	0.00100623	4.03818e-06	0.000167248	chr9:20000001-23000001:0
9	21959751	rs2518717	T	C	50812	-1.48643	4.07334e-09	0.137165	0.00100528	-4.03153e-06	0.000167099	chr9:20000001-23000001:0
9	21776631	rs10757255	G	A	50812	2.06929	4.07334e-09	0.0385192	0.00100439	4.0254e-06	0.000166966	chr9:20000001-23000001:0
9	21754620	rs147884009	G	A	50812	1.45651	4.07334e-09	0.145253	0.00100336	4.01818e-06	0.000166804	chr9:20000001-23000001:0
9	22547508	rs4977586	C	T	50812	-2.6473	4.07334e-09	0.00811383	0.00100236	-5.61483e-06	0.000215546	chr9:21000001-24000001:0
9	21633000	rs571036753	A	G	50812	-1.44902	4.07334e-09	0.147331	0.00100197	-4.0086e-06	0.000166591	chr9:20000001-23000001:0
9	22461275	rs561373032	T	C	50812	2.49729	4.07334e-09	0.0125146	0.00100036	5.51747e-06	0.000211649	chr9:21000001-24000001:0
9	21781478	rs66506556	C	T	50812	1.92642	4.07334e-09	0.054052	0.000999692	3.9928e-06	0.000166242	chr9:20000001-23000001:0
9	21793177	rs12344842	T	G	50812	2.04396	4.07334e-09	0.0409572	0.000999512	3.99162e-06	0.000166218	chr9:20000001-23000001:0
9	21599985	rs112987183	C	T	50812	1.34323	4.07334e-09	0.179196	0.000994955	3.95999e-06	0.000165513	chr9:20000001-23000001:0
9	21729034	rs7027165	G	A	50812	2.00827	4.07334e-09	0.0446151	0.000994925	3.95979e-06	0.000165509	chr9:20000001-23000001:0
9	21802322	rs74316133	G	A	50812	1.53484	4.07334e-09	0.124823	0.000994627	3.95772e-06	0.000165463	chr9:20000001-23000001:0
9	21791710	rs61258965	G	A	50812	1.91488	4.07334e-09	0.0555083	0.000994152	3.95444e-06	0.00016539	chr9:20000001-23000001:0
9	22241166	rs117032299	A	C	50812	-2.19815	4.07334e-09	0.0279381	0.000993719	-5.48687e-06	0.000211435	chr9:21000001-24000001:0
9	21762727	rs7048433	A	G	50812	2.00885	4.07334e-09	0.0445532	0.000993234	3.94808e-06	0.000165249	chr9:20000001-23000001:0
9	21967291	rs201859802	T	G	50812	1.98188	4.07334e-09	0.0474932	0.000990153	3.92673e-06	0.000164772	chr9:20000001-23000001:0
9	21897093	rs187237788	G	A	50812	-2.05609	4.07334e-09	0.0397742	0.000989332	-3.92106e-06	0.000164646	chr9:20000001-23000001:0
9	21791467	rs58495931	A	G	50812	1.90826	4.07334e-09	0.0563573	0.000988288	3.91385e-06	0.000164486	chr9:20000001-23000001:0
9	21877175	rs7854890	A	G	50812	2.06151	4.07334e-09	0.0392547	0.000988151	3.91289e-06	0.000164464	chr9:20000001-23000001:0
9	22175940	rs2767408	C	G	50812	-2.33121	4.07334e-09	0.0197423	0.000985637	-6.13466e-06	0.000239649	chr9:21000001-24000001:0
9	21694664	rs6475548	C	T	50812	2.15299	4.07334e-09	0.0313197	0.000984348	3.88666e-06	0.00016388	chr9:20000001-23000001:0
9	21652240	rs150483559	A	T	50812	1.44141	4.07334e-09	0.149469	0.000982239	3.87199e-06	0.00016355	chr9:20000001-23000001:0
9	22615604	rs10811752	T	C	50812	-2.43401	4.07334e-09	0.0149324	0.000981767	-5.32782e-06	0.000206438	chr9:21000001-24000001:0
9	21901004	rs554871551	A	G	50812	1.7972	4.07334e-09	0.0723035	0.000980927	3.86293e-06	0.000163347	chr9:20000001-23000001:0
9	21948639	rs114355080	T	G	50812	-1.21434	4.07334e-09	0.224617	0.000980531	-3.86019e-06	0.000163286	chr9:20000001-23000001:0
9	21786304	rs1542074	C	T	50812	2.00802	4.07334e-09	0.0446407	0.000979517	3.85325e-06	0.000163132	chr9:20000001-23000001:0
9	21785493	rs55883148	A	C	50812	1.9107	4.07334e-09	0.0560429	0.00097803	3.84291e-06	0.000162898	chr9:20000001-23000001:0
9	21780797	rs10965128	C	T	50812	2.11871	4.07334e-09	0.0341152	0.00097785	3.84173e-06	0.000162873	chr9:20000001-23000001:0
9	21914836	rs28393374	G	A	50812	2.16145	4.07334e-09	0.0306609	0.000976786	3.83431e-06	0.000162705	chr9:20000001-23000001:0
9	21606475	rs9886700	T	C	50812	1.18552	4.07334e-09	0.235812	0.000975702	3.82681e-06	0.000162536	chr9:20000001-23000001:0
9	21752922	rs66846966	T	A	50812	1.98667	4.07334e-09	0.0469589	0.000973576	3.81214e-06	0.000162207	chr9:20000001-23000001:0
9	21598700	rs73426670	C	A	50812	1.27231	4.07334e-09	0.203263	0.000973302	3.81024e-06	0.000162164	chr9:20000001-23000001:0
9	21906810	rs189922358	T	C	50812	-1.68148	4.07334e-09	0.0926689	0.000971785	-3.79975e-06	0.000161927	chr9:20000001-23000001:0
9	21787402	rs7018772	G	C	50812	1.99178	4.07334e-09	0.0463948	0.000969274	3.78249e-06	0.00016154	chr9:20000001-23000001:0
9	21730084	rs12336122	C	T	50812	-1.90387	4.07334e-09	0.0569277	0.000968696	-3.77843e-06	0.000161446	chr9:20000001-23000001:0
9	21916370	rs117590234	A	G	50812	-1.36242	4.07334e-09	0.173065	0.000968414	-3.77649e-06	0.000161403	chr9:20000001-23000001:0
9	22237689	rs189946929	T	C	50812	-2.2491	4.07334e-09	0.0245061	0.00096728	-5.26592e-06	0.000206174	chr9:21000001-24000001:0
9	21753383	rs191743536	T	C	50812	-1.64759	4.07334e-09	0.0994369	0.000967179	-3.76795e-06	0.000161209	chr9:20000001-23000001:0
9	21944307	rs192927711	C	T	50812	0.839526	4.07334e-09	0.401174	0.000966093	3.76045e-06	0.00016104	chr9:20000001-23000001:0
9	21886637	rs555451704	G	C	50812	1.71557	4.07334e-09	0.0862409	0.000965163	3.75404e-06	0.000160895	chr9:20000001-23000001:0
9	21799598	rs7033503	T	C	50812	2.07951	6.26233e-08	0.0375701	0.000964523	3.74969e-06	0.000160799	chr9:20000001-23000001:0
9	21801530	rs4364717	A	G	50812	2.46845	6.26233e-08	0.0135701	0.000964279	3.74801e-06	0.000160761	chr9:20000001-23000001:0
9	21772064	rs7037277	A	G	50812	1.96245	4.07334e-09	0.0497106	0.000963633	3.74349e-06	0.000160657	chr9:20000001-23000001:0
9	21535398	rs139992397	G	C	50812	1.20678	4.07334e-09	0.227516	0.000963341	3.74147e-06	0.000160611	chr9:20000001-23000001:0
9	21868827	rs186370524	C	T	50812	-1.5906	4.07334e-09	0.111699	0.000963255	-3.74087e-06	0.000160597	chr9:20000001-23000001:0
9	21857303	rs7047899	C	T	50812	2.01829	4.07334e-09	0.0435609	0.000962535	3.73591e-06	0.000160485	chr9:20000001-23000001:0
9	21550959	rs12379672	G	C	50812	-1.79966	4.07334e-09	0.071914	0.000962497	-3.73563e-06	0.000160478	chr9:20000001-23000001:0
9	21648526	rs192380039	A	G	50812	1.48833	4.07334e-09	0.136664	0.000962196	3.73356e-06	0.000160432	chr9:20000001-23000001:0
9	21811249	rs77621213	A	G	50812	1.10524	4.07334e-09	0.269056	0.000959867	3.71749e-06	0.000160067	chr9:20000001-23000001:0
9	21905429	rs72691594	A	G	50812	2.07128	4.07334e-09	0.0383323	0.000959726	3.71653e-06	0.000160045	chr9:20000001-23000001:0
9	21722195	rs7855525	G	A	50812	2.22732	4.07334e-09	0.0259256	0.000959407	3.71439e-06	0.000159999	chr9:20000001-23000001:0
9	21591377	rs10965076	G	C	50812	1.17033	4.07334e-09	0.241868	0.000959152	3.71256e-06	0.000159955	chr9:20000001-23000001:0
9	21734480	rs10757241	G	C	50812	1.99793	4.07334e-09	0.0457244	0.000957475	3.70107e-06	0.000159696	chr9:20000001-23000001:0
9	21531251	rs189331011	T	C	50812	1.20211	4.07334e-09	0.229321	0.000956812	3.69643e-06	0.000159589	chr9:20000001-23000001:0
9	21785481	rs7040632	C	A	50812	1.85927	4.07334e-09	0.0629882	0.000956355	3.69329e-06	0.000159518	chr9:20000001-23000001:0
9	21590636	rs368670109	G	A	50812	1.17033	4.07334e-09	0.241868	0.000955806	3.68948e-06	0.000159431	chr9:20000001-23000001:0
9	21911952	rs7859207	A	C	50812	2.12975	4.07334e-09	0.033192	0.000955663	3.6885e-06	0.000159409	chr9:20000001-23000001:0
9	22174103	rs10738612	T	C	50812	-2.48656	4.07334e-09	0.0128985	0.000953103	-5.81508e-06	0.000231915	chr9:21000001-24000001:0
9	21954953	rs10757261	A	G	50812	1.22231	4.07334e-09	0.221589	0.000949705	3.64745e-06	0.000158473	chr9:20000001-23000001:0
9	22595668	rs10757344	T	C	50812	-2.46409	4.07334e-09	0.0137363	0.000949012	-5.09229e-06	0.000201506	chr9:21000001-24000001:0
9	21616161	rs73422593	A	G	50812	1.36416	4.07334e-09	0.172518	0.000948961	3.64231e-06	0.000158356	chr9:20000001-23000001:0
9	21790266	rs539113206	C	T	50812	1.25408	4.07334e-09	0.209813	0.000947515	3.63235e-06	0.000158128	chr9:20000001-23000001:0
9	22144305	rs2151283	C	A	50812	-2.397	4.07334e-09	0.0165297	0.000946578	-5.94712e-06	0.000238231	chr9:21000001-24000001:0
9	21698087	rs10965102	T	C	50812	2.32808	4.07334e-09	0.019908	0.000945384	3.61773e-06	0.000157796	chr9:20000001-23000001:0
9	21856685	rs72691580	A	G	50812	1.73367	4.07334e-09	0.0829775	0.000944871	3.61413e-06	0.000157711	chr9:20000001-23000001:0
9	22296589	rs117656951	T	G	50812	2.84718	4.07334e-09	0.00441082	0.000943524	5.21351e-06	0.00020793	chr9:21000001-24000001:0
9	21827701	rs185688774	G	A	50812	1.06759	4.07334e-09	0.285706	0.000940928	3.58697e-06	0.000157089	chr9:20000001-23000001:0
9	21996643	rs555919426	C	A	50812	1.82564	4.07334e-09	0.0679043	0.000940668	3.58519e-06	0.000157048	chr9:20000001-23000001:0
9	21622677	rs78102483	A	T	50812	-1.35259	4.07334e-09	0.176187	0.000939663	-3.57827e-06	0.000156889	chr9:20000001-23000001:0
9	21696844	rs67479509	A	G	50812	1.90419	4.07334e-09	0.0568858	0.000939547	3.57748e-06	0.000156871	chr9:20000001-23000001:0
9	21818310	rs3928894	C	T	50812	1.97624	4.07334e-09	0.0481271	0.000937116	3.5608e-06	0.00015649	chr9:20000001-23000001:0
9	21645258	rs62559782	A	C	50812	-0.975603	4.07334e-09	0.329261	0.000934874	-3.54531e-06	0.000156131	chr9:20000001-23000001:0
9	21680657	rs78452035	C	T	50812	-0.787157	4.07334e-09	0.43119	0.000934842	-3.5451e-06	0.000156127	chr9:20000001-23000001:0
9	21694039	rs2123338	C	T	50812	2.09854	4.07334e-09	0.0358574	0.000933063	3.53291e-06	0.000155847	chr9:20000001-23000001:0
9	21635153	rs17788866	G	A	50812	1.27133	4.07334e-09	0.203611	0.000932915	3.53184e-06	0.000155821	chr9:20000001-23000001:0
9	21790142	rs10811618	G	C	50812	1.94647	4.07334e-09	0.0515988	0.000931832	3.52444e-06	0.000155652	chr9:20000001-23000001:0
9	21895474	rs773959370	G	C	50812	-1.09858	4.07334e-09	0.271953	0.000930692	-3.51654e-06	0.000155468	chr9:20000001-23000001:0
9	21884552	rs72691587	A	G	50812	1.98938	4.07334e-09	0.0466592	0.000930333	3.51406e-06	0.000155411	chr9:20000001-23000001:0
9	21788523	rs7022856	A	G	50812	1.94015	4.07334e-09	0.052362	0.000929193	3.50628e-06	0.000155233	chr9:20000001-23000001:0
9	21913697	rs142524320	A	C	50812	2.1409	4.07334e-09	0.0322821	0.000928838	3.50378e-06	0.000155173	chr9:20000001-23000001:0
9	22112599	rs10511701	T	C	50812	-9.48124	4.07334e-09	2.51275e-21	0.000927891	-2.76265e-05	0.00107585	chr9:21000001-24000001:0
9	22124140	rs7857118	A	T	50812	-9.47954	4.07334e-09	2.55403e-21	0.000927869	-2.76147e-05	0.0010774	chr9:21000001-24000001:0
9	21745009	rs183052378	C	G	50812	-1.34638	4.07334e-09	0.17818	0.000927229	-3.49272e-06	0.000154917	chr9:20000001-23000001:0
9	22596163	rs9650692	A	T	50812	-2.43657	4.07334e-09	0.0148275	0.000927061	-4.91734e-06	0.000197336	chr9:21000001-24000001:0
9	21693409	rs10117244	C	A	50812	2.30734	4.07334e-09	0.0210357	0.000925501	3.48089e-06	0.000154645	chr9:20000001-23000001:0
9	21723301	rs10125220	G	C	50812	2.18362	4.07334e-09	0.0289904	0.000924524	3.47417e-06	0.000154489	chr9:20000001-23000001:0
9	21536771	rs149191534	A	G	50812	1.77352	4.07334e-09	0.0761422	0.000924025	3.47068e-06	0.000154407	chr9:20000001-23000001:0
9	21725335	rs10114758	G	C	50812	2.18887	4.07334e-09	0.0286066	0.000923954	3.47025e-06	0.000154399	chr9:20000001-23000001:0
9	21663017	rs143123757	C	G	50812	-1.21083	4.07334e-09	0.225959	0.000921818	-3.45551e-06	0.000154055	chr9:20000001-23000001:0
9	21636121	rs62559780	A	G	50812	1.25774	4.07334e-09	0.208486	0.000921762	3.45514e-06	0.000154046	chr9:20000001-23000001:0
9	21790669	rs1542075	C	G	50812	1.93664	4.07334e-09	0.0527891	0.000921093	3.45059e-06	0.000153943	chr9:20000001-23000001:0
9	21772317	rs10511698	C	G	50812	1.94975	4.07334e-09	0.0512065	0.00092091	3.44928e-06	0.000153911	chr9:20000001-23000001:0
9	21790067	rs10811617	A	G	50812	1.93122	4.07334e-09	0.0534563	0.000920362	3.44557e-06	0.000153826	chr9:20000001-23000001:0
9	21788081	rs7038708	T	G	50812	1.92661	4.07334e-09	0.0540278	0.000918541	3.43305e-06	0.000153535	chr9:20000001-23000001:0
9	21763150	rs80310489	C	G	50812	-0.703793	4.07334e-09	0.481562	0.000916678	-3.42021e-06	0.000153235	chr9:20000001-23000001:0
9	22231544	rs139105462	A	T	50812	-2.47618	4.07334e-09	0.0132798	0.000915798	-4.88074e-06	0.000197647	chr9:21000001-24000001:0
9	21817754	rs7027989	A	G	50812	1.94136	4.07334e-09	0.0522144	0.000914813	3.40743e-06	0.000152938	chr9:20000001-23000001:0
9	21783917	rs935054	C	G	50812	1.81211	4.07334e-09	0.0699694	0.000912254	3.38981e-06	0.000152526	chr9:20000001-23000001:0
9	21792258	rs12002238	T	C	50812	1.82245	4.07334e-09	0.0683862	0.000911979	3.38792e-06	0.000152481	chr9:20000001-23000001:0
9	21625684	rs62559776	C	G	50812	1.39266	4.07334e-09	0.163723	0.000911865	3.38712e-06	0.000152462	chr9:20000001-23000001:0
9	21701534	rs10811585	C	A	50812	1.93997	4.07334e-09	0.052383	0.000910928	3.38074e-06	0.000152316	chr9:20000001-23000001:0
9	21719279	rs7865028	G	A	50812	2.16363	4.07334e-09	0.0304931	0.000910233	3.37597e-06	0.000152204	chr9:20000001-23000001:0
9	21813495	rs72691563	C	T	50812	-2.01337	4.07334e-09	0.0440752	0.000909279	-3.36943e-06	0.000152051	chr9:20000001-23000001:0
9	21884425	rs72691585	A	C	50812	1.96551	4.07334e-09	0.0493547	0.000908536	3.36427e-06	0.000151928	chr9:20000001-23000001:0
9	21663128	rs72705562	T	C	50812	-1.26019	4.07334e-09	0.2076	0.000908362	-3.36308e-06	0.000151901	chr9:20000001-23000001:0
9	21748433	rs1414243	C	G	50812	2.1757	4.07334e-09	0.0295775	0.000907746	3.35889e-06	0.000151805	chr9:20000001-23000001:0
9	21767007	rs7038523	A	T	50812	2.17728	4.07334e-09	0.0294597	0.000905894	3.34618e-06	0.000151507	chr9:20000001-23000001:0
9	21795100	rs56005066	A	T	50812	1.80997	4.07334e-09	0.0703012	0.000905517	3.34354e-06	0.000151443	chr9:20000001-23000001:0
9	21717876	rs12551632	T	C	50812	0.745062	4.07334e-09	0.456234	0.000905414	3.34283e-06	0.000151426	chr9:20000001-23000001:0
9	21625578	rs11792215	A	G	50812	1.22575	4.07334e-09	0.220294	0.000905361	3.34247e-06	0.000151418	chr9:20000001-23000001:0
9	21703289	rs10811587	C	T	50812	1.85002	4.07334e-09	0.064311	0.00090415	3.3342e-06	0.000151226	chr9:20000001-23000001:0
9	21774245	rs10511699	G	A	50812	1.92693	4.07334e-09	0.0539881	0.000903729	3.33127e-06	0.000151156	chr9:20000001-23000001:0
9	21803858	rs59990401	A	T	50812	1.80555	4.07334e-09	0.0709881	0.00089995	3.30534e-06	0.000150546	chr9:20000001-23000001:0
9	21965846	rs540120216	G	T	50812	-2.06978	4.07334e-09	0.038473	0.000899627	-3.30311e-06	0.000150494	chr9:20000001-23000001:0
9	21581854	rs535103010	A	G	50812	-1.08915	4.07334e-09	0.276088	0.000899594	-3.30288e-06	0.000150488	chr9:20000001-23000001:0
9	22153714	rs7853621	A	T	50812	-2.41514	4.07334e-09	0.0157293	0.000899565	-5.46244e-06	0.000225947	chr9:21000001-24000001:0
9	21706571	rs896655	A	G	50812	2.25661	4.07334e-09	0.0240324	0.000899057	3.29925e-06	0.000150405	chr9:20000001-23000001:0
9	21785965	rs7868246	A	G	50812	1.79348	4.07334e-09	0.0728956	0.000898226	3.29351e-06	0.000150268	chr9:20000001-23000001:0
9	21683377	rs148788481	C	T	50812	-1.59709	4.07334e-09	0.110245	0.000896482	-3.28153e-06	0.000149985	chr9:20000001-23000001:0
9	21805605	rs144422514	C	T	50812	1.41897	4.07334e-09	0.155909	0.000895445	3.27442e-06	0.000149818	chr9:20000001-23000001:0
9	21812316	rs12002663	G	A	50812	1.60349	4.07334e-09	0.108826	0.000894766	3.26977e-06	0.000149708	chr9:20000001-23000001:0
9	21652884	rs16938494	G	T	50812	1.1747	4.07334e-09	0.240116	0.000894635	3.26887e-06	0.000149687	chr9:20000001-23000001:0
9	21825470	rs77762097	C	A	50812	1.75602	4.07334e-09	0.0790842	0.000894331	3.26678e-06	0.000149638	chr9:20000001-23000001:0
9	21728984	rs192069975	A	T	50812	1.61212	4.07334e-09	0.106936	0.000893715	3.26254e-06	0.000149537	chr9:20000001-23000001:0
9	21642676	rs117853113	G	C	50812	1.64292	4.07334e-09	0.100399	0.000893129	3.25853e-06	0.000149443	chr9:20000001-23000001:0
9	21805581	rs117552392	A	G	50812	1.01238	4.07334e-09	0.311355	0.000892042	3.25107e-06	0.000149266	chr9:20000001-23000001:0
9	21770143	rs7029036	G	A	50812	2.15707	4.07334e-09	0.0309999	0.000890495	3.24052e-06	0.000149019	chr9:20000001-23000001:0
9	21860772	rs190030013	C	T	50812	0.758464	4.07334e-09	0.448173	0.000890319	3.23927e-06	0.000148988	chr9:20000001-23000001:0
9	21728390	rs2383185	T	C	50812	2.14336	4.07334e-09	0.0320839	0.000887331	3.21882e-06	0.000148505	chr9:20000001-23000001:0
9	21821996	rs570828000	G	A	50812	-1.364	4.07334e-09	0.172568	0.000885341	-3.20513e-06	0.000148179	chr9:20000001-23000001:0
9	21958524	rs717326	T	C	50812	2.78253	4.07334e-09	0.00539373	0.000885107	3.20351e-06	0.00014814	chr9:20000001-23000001:0
9	21704911	rs1988757	C	G	50812	1.81997	4.07334e-09	0.0687631	0.000884577	3.19994e-06	0.000148057	chr9:20000001-23000001:0
9	21762742	rs4265275	G	A	50812	2.14315	4.07334e-09	0.0321009	0.000884142	3.19696e-06	0.000147986	chr9:20000001-23000001:0
9	21825660	rs182300036	G	A	50812	-1.46992	4.07334e-09	0.141583	0.000883958	-3.19564e-06	0.000147953	chr9:20000001-23000001:0
9	21923542	rs115770050	G	A	50812	1.06557	4.07334e-09	0.286619	0.00088373	3.19408e-06	0.000147916	chr9:20000001-23000001:0
9	21672167	rs12345214	C	A	50812	0.987713	4.07334e-09	0.323293	0.00088336	3.19153e-06	0.000147855	chr9:20000001-23000001:0
9	21731366	rs7044007	G	C	50812	1.88668	4.07334e-09	0.0592029	0.000882893	3.18835e-06	0.00014778	chr9:20000001-23000001:0
9	21755630	rs1414253	G	A	50812	2.13488	4.07334e-09	0.0327705	0.000882849	3.18809e-06	0.000147776	chr9:20000001-23000001:0
9	21666508	rs145927968	C	T	50812	-1.41682	4.07334e-09	0.156537	0.000882513	-3.18574e-06	0.000147718	chr9:20000001-23000001:0
9	21950523	rs2382894	G	C	50812	1.1358	4.07334e-09	0.256039	0.000881281	3.1773e-06	0.000147518	chr9:20000001-23000001:0
9	21757803	rs1335510	T	G	50812	2.13401	4.07334e-09	0.0328422	0.000879543	3.16543e-06	0.000147237	chr9:20000001-23000001:0
9	22395532	rs573057769	G	C	50812	2.28531	4.07334e-09	0.0222947	0.00087876	4.50584e-06	0.000186556	chr9:21000001-24000001:0
9	21730410	rs10965117	C	T	50812	2.12207	4.07334e-09	0.0338317	0.000877963	3.1546e-06	0.000146979	chr9:20000001-23000001:0
9	21787553	rs186052353	T	C	50812	0.825112	4.07334e-09	0.409308	0.000877627	3.15224e-06	0.00014692	chr9:20000001-23000001:0
9	21902343	rs73440467	G	A	50812	1.92673	4.07334e-09	0.0540131	0.00087671	3.14597e-06	0.000146771	chr9:20000001-23000001:0
9	21703860	rs7029579	T	C	50812	2.2209	4.07334e-09	0.026358	0.000875879	3.14031e-06	0.000146638	chr9:20000001-23000001:0
9	21791089	rs751579305	T	C	50812	-1.02803	4.07334e-09	0.303934	0.000875575	-3.13819e-06	0.000146586	chr9:20000001-23000001:0
9	21799383	rs66587337	C	T	50812	1.78491	4.07334e-09	0.0742759	0.000874861	3.1333e-06	0.000146469	chr9:20000001-23000001:0
9	21909979	rs16938590	A	G	50812	1.93262	4.07334e-09	0.0532826	0.000874519	3.13095e-06	0.000146413	chr9:20000001-23000001:0
9	21770951	rs10121899	T	C	50812	2.13247	1.32019e-07	0.0329682	0.000872681	3.11841e-06	0.000146114	chr9:20000001-23000001:0
9	21816528	rs7023329	A	G	50812	1.78725	4.07334e-09	0.0738966	0.00086893	3.09271e-06	0.000145499	chr9:20000001-23000001:0
9	21706121	rs10757234	G	A	50812	1.80212	4.07334e-09	0.0715272	0.000868757	3.09153e-06	0.000145471	chr9:20000001-23000001:0
9	21650416	rs559031793	A	G	50812	-1.15821	4.07334e-09	0.246778	0.0008686	-3.09039e-06	0.000145442	chr9:20000001-23000001:0
9	21705600	rs10965109	T	C	50812	1.8162	4.07334e-09	0.069339	0.00086854	3.09003e-06	0.000145435	chr9:20000001-23000001:0
9	21562461	rs1122049	G	A	50812	-2.05274	4.07334e-09	0.0400981	0.000868201	-3.08766e-06	0.000145376	chr9:20000001-23000001:0
9	21504872	rs6475537	A	C	50812	-1.67929	4.07334e-09	0.0930948	0.000866894	-3.07871e-06	0.000145162	chr9:20000001-23000001:0
9	21965758	rs77777666	G	C	50812	-0.23885	4.07334e-09	0.811222	0.00086645	3.07569e-06	0.00014509	chr9:20000001-23000001:0
9	21737822	rs1335503	A	G	50812	2.1118	4.07334e-09	0.0347034	0.000866085	3.07322e-06	0.000145032	chr9:20000001-23000001:0
9	21706795	rs751158	G	C	50812	1.80114	4.07334e-09	0.0716806	0.00086521	3.06723e-06	0.000144888	chr9:20000001-23000001:0
9	21589174	rs77235987	T	C	50812	-1.81429	4.07334e-09	0.0696327	0.000865104	-3.06644e-06	0.000144867	chr9:20000001-23000001:0
9	22187434	rs1095906	C	T	50812	-2.73174	4.07334e-09	0.00630009	0.000864868	-5.26607e-06	0.000223363	chr9:21000001-24000001:0
9	21729852	rs10811598	A	G	50812	2.1137	4.07334e-09	0.0345409	0.000864683	3.06362e-06	0.000144801	chr9:20000001-23000001:0
9	22203118	rs181738365	A	G	50812	2.13883	4.07334e-09	0.0324493	0.000864258	4.44023e-06	0.000186056	chr9:21000001-24000001:0
9	21529671	rs140548599	C	A	50812	-1.48531	4.07334e-09	0.137463	0.000863809	-3.05758e-06	0.000144654	chr9:20000001-23000001:0
9	21818724	rs184595896	A	G	50812	-1.06439	4.07334e-09	0.287151	0.000863664	-3.05658e-06	0.00014463	chr9:20000001-23000001:0
9	21715201	rs10811592	A	G	50812	2.1024	4.07334e-09	0.0355179	0.000863271	3.05395e-06	0.000144569	chr9:20000001-23000001:0
9	22477320	rs113248915	C	A	50812	2.03763	4.07334e-09	0.0415873	0.000863154	4.47972e-06	0.000188185	chr9:21000001-24000001:0
9	22566808	rs4258084	T	C	50812	2.48703	4.07334e-09	0.0128813	0.000862119	4.47761e-06	0.000188274	chr9:21000001-24000001:0
9	22148725	rs56273702	C	T	50812	2.68804	4.07334e-09	0.00718732	0.000861667	4.64844e-06	0.000196499	chr9:21000001-24000001:0
9	21500300	rs143330593	A	G	50812	-1.29795	4.07334e-09	0.194306	0.000861409	-3.04115e-06	0.000144259	chr9:20000001-23000001:0
9	21714920	rs7860576	T	C	50812	2.01289	4.07334e-09	0.0441264	0.000860786	3.03693e-06	0.000144159	chr9:20000001-23000001:0
9	21991860	rs533449139	G	C	50812	1.73289	4.07334e-09	0.0831144	0.000859345	3.02702e-06	0.000143919	chr9:20000001-23000001:0
9	21752358	rs1561650	A	G	50812	2.10518	4.07334e-09	0.0352757	0.00085876	3.02305e-06	0.000143825	chr9:20000001-23000001:0
9	21705424	rs10965108	A	C	50812	2.17382	4.07334e-09	0.029719	0.000858426	3.02077e-06	0.000143769	chr9:20000001-23000001:0
9	21697102	rs183783649	G	C	50812	-1.55697	4.07334e-09	0.119478	0.000857694	-3.01571e-06	0.000143646	chr9:20000001-23000001:0
9	21748962	rs2165409	G	A	50812	2.1024	4.07334e-09	0.0355183	0.000856938	3.01058e-06	0.000143524	chr9:20000001-23000001:0
9	21927391	rs78697513	C	T	50812	-2.21046	4.07334e-09	0.0270731	0.000856507	-3.00758e-06	0.00014345	chr9:20000001-23000001:0
9	21727289	rs148261354	G	A	50812	-1.90615	4.07334e-09	0.0566307	0.000855515	-3.00079e-06	0.000143285	chr9:20000001-23000001:0
9	21559565	rs192869790	C	A	50812	-1.64588	4.07334e-09	0.0997881	0.000854958	-2.99698e-06	0.000143193	chr9:20000001-23000001:0
9	21561991	rs533414443	G	C	50812	1.30728	4.07334e-09	0.191117	0.000854943	2.99687e-06	0.000143191	chr9:20000001-23000001:0
9	21989423	rs182416148	T	C	50812	0.955761	4.07334e-09	0.339193	0.000853727	2.98853e-06	0.000142989	chr9:20000001-23000001:0
9	22571788	rs10811739	G	A	50812	2.49975	4.07334e-09	0.0124281	0.000852835	4.39786e-06	0.000186116	chr9:21000001-24000001:0
9	21773235	rs141226151	T	A	50812	-1.7843	4.07334e-09	0.0743746	0.000852392	-2.9794e-06	0.000142768	chr9:20000001-23000001:0
9	21656874	rs113892038	G	A	50812	-1.18835	4.07334e-09	0.234697	0.000851724	-2.97484e-06	0.000142658	chr9:20000001-23000001:0
9	21626436	rs117927465	A	T	50812	-1.57229	4.07334e-09	0.115884	0.000851565	-2.97374e-06	0.000142631	chr9:20000001-23000001:0
9	21774109	rs10738598	C	T	50812	2.10808	4.07334e-09	0.0350243	0.000849586	2.96024e-06	0.000142306	chr9:20000001-23000001:0
9	21624719	rs118101003	C	T	50812	1.65584	4.07334e-09	0.0977533	0.000849003	2.9562e-06	0.000142206	chr9:20000001-23000001:0
9	22565072	rs9644863	T	C	50812	2.48827	4.07334e-09	0.0128366	0.000848725	4.36833e-06	0.000185436	chr9:21000001-24000001:0
9	21526526	rs10965049	C	G	50812	-1.86187	6.39887e-08	0.0626209	0.000848713	-2.95422e-06	0.000142158	chr9:20000001-23000001:0
9	22568579	rs141300683	C	T	50812	2.49638	4.07334e-09	0.0125468	0.000848585	4.36631e-06	0.000185363	chr9:21000001-24000001:0
9	21742432	rs10811608	T	G	50812	2.09213	4.07334e-09	0.0364271	0.000848537	2.95306e-06	0.000142131	chr9:20000001-23000001:0
9	21911870	rs148215872	G	A	50812	-1.18169	4.07334e-09	0.237327	0.000847999	-2.94934e-06	0.00014204	chr9:20000001-23000001:0
9	21585267	rs549175310	T	C	50812	1.62868	4.07334e-09	0.10338	0.000846714	2.94054e-06	0.000141826	chr9:20000001-23000001:0
9	22549702	rs10811728	T	C	50812	2.39529	4.07334e-09	0.0166074	0.000844819	4.29512e-06	0.000182554	chr9:21000001-24000001:0
9	21785018	rs1345024	C	T	50812	2.09199	4.07334e-09	0.0364396	0.00084461	2.92618e-06	0.000141478	chr9:20000001-23000001:0
9	22565750	rs7862397	T	A	50812	2.48326	4.07334e-09	0.0130186	0.000843464	4.32684e-06	0.000184381	chr9:21000001-24000001:0
9	21628409	rs75223916	A	G	50812	-0.913788	4.07334e-09	0.360828	0.000841981	-2.90814e-06	0.000141038	chr9:20000001-23000001:0
9	21533708	rs549978519	G	C	50812	-1.42457	4.07334e-09	0.154282	0.000841759	-2.90661e-06	0.000141	chr9:20000001-23000001:0
9	21926227	rs138971001	T	C	50812	2.23506	4.07334e-09	0.0254134	0.000840303	2.89663e-06	0.000140756	chr9:20000001-23000001:0
9	21706283	rs7469727	T	G	50812	1.76035	4.07334e-09	0.0783493	0.000839107	2.88851e-06	0.00014056	chr9:20000001-23000001:0
9	21727718	rs10116517	C	T	50812	2.07569	4.07334e-09	0.0379226	0.000838843	2.8867e-06	0.000140516	chr9:20000001-23000001:0
9	21605419	rs145798098	T	C	50812	-0.999173	4.07334e-09	0.317711	0.000838682	-2.88556e-06	0.000140487	chr9:20000001-23000001:0
9	22569829	rs10965378	C	T	50812	2.48607	4.07334e-09	0.0129161	0.00083573	4.26445e-06	0.00018275	chr9:21000001-24000001:0
9	21662727	rs183154761	C	T	50812	0.949434	4.07334e-09	0.3424	0.000835506	2.86382e-06	0.000139956	chr9:20000001-23000001:0
9	21791265	rs78908659	G	C	50812	-1.56882	4.07334e-09	0.116689	0.000834848	-2.85934e-06	0.000139847	chr9:20000001-23000001:0
9	22055835	rs80227305	A	G	50812	-2.12074	4.07334e-09	0.0339436	0.000834841	-4.18211e-06	0.00017879	chr9:21000001-24000001:0
9	21892883	rs145297279	A	G	50812	1.86318	4.07334e-09	0.062437	0.000834176	2.8547e-06	0.000139732	chr9:20000001-23000001:0
9	22455576	rs117239221	A	T	50812	-2.48545	4.07334e-09	0.0129388	0.000834124	-4.14752e-06	0.000177173	chr9:21000001-24000001:0
9	21503097	rs10965041	G	A	50812	-1.8333	4.07334e-09	0.0667573	0.000833677	-2.85129e-06	0.000139649	chr9:20000001-23000001:0
9	22226319	rs138868484	G	A	50812	1.82659	4.07334e-09	0.0677613	0.000833163	4.19682e-06	0.000179855	chr9:21000001-24000001:0
9	21825075	rs7852450	T	C	50812	1.83769	4.07334e-09	0.0661084	0.000832659	2.84437e-06	0.000139481	chr9:20000001-23000001:0
9	22596867	rs10965398	T	C	50812	-2.35093	4.07334e-09	0.0187266	0.000832236	-4.17732e-06	0.000179048	chr9:21000001-24000001:0
9	21956470	rs2518716	A	G	50812	1.78189	4.07334e-09	0.0747668	0.000832144	2.84081e-06	0.000139392	chr9:20000001-23000001:0
9	21708883	rs10811590	T	A	50812	2.12698	6.26233e-08	0.033422	0.000832085	2.84044e-06	0.000139385	chr9:20000001-23000001:0
9	22564668	rs6475661	T	G	50812	2.46034	4.07334e-09	0.0138806	0.000831461	4.23803e-06	0.000182244	chr9:21000001-24000001:0
9	22515357	rs147706513	C	G	50812	-2.12622	4.07334e-09	0.0334846	0.000831029	-4.18521e-06	0.000179678	chr9:21000001-24000001:0
9	22551732	rs10811729	G	C	50812	2.48461	4.07334e-09	0.0129694	0.000830974	4.22421e-06	0.000181647	chr9:21000001-24000001:0
9	21789580	rs10965135	C	T	50812	2.00687	6.26233e-08	0.0447639	0.000830937	2.83258e-06	0.000139192	chr9:20000001-23000001:0
9	22556447	rs10811732	C	G	50812	2.48471	4.07334e-09	0.0129657	0.000830875	4.22407e-06	0.000181659	chr9:21000001-24000001:0
9	21640742	rs12685444	T	G	50812	-1.05472	4.07334e-09	0.291555	0.000829348	-2.82166e-06	0.000138923	chr9:20000001-23000001:0
9	21771241	rs1341866	T	C	50812	2.07758	6.39887e-08	0.0377483	0.000828931	2.81885e-06	0.000138856	chr9:20000001-23000001:0
9	21938259	rs561865594	C	T	50812	-2.14251	4.07334e-09	0.0321521	0.000828756	-2.81761e-06	0.000138823	chr9:20000001-23000001:0
9	21785698	rs759132463	G	A	50812	-0.95799	4.07334e-09	0.338068	0.000828376	-2.81502e-06	0.00013876	chr9:20000001-23000001:0
9	21752970	rs144218560	A	T	50812	0.86947	4.07334e-09	0.38459	0.000828309	2.81455e-06	0.000138748	chr9:20000001-23000001:0
9	22320245	rs117786616	G	A	50812	-2.49838	4.07334e-09	0.0124762	0.000828047	-4.09988e-06	0.000175917	chr9:21000001-24000001:0
9	21811450	rs115995531	T	A	50812	1.62733	4.07334e-09	0.103667	0.000826102	2.79945e-06	0.000138377	chr9:20000001-23000001:0
9	21572208	rs1452654	C	T	50812	-1.77119	4.07334e-09	0.0765284	0.00082476	-2.79026e-06	0.000138151	chr9:20000001-23000001:0
9	21732359	rs13298275	C	A	50812	2.05305	4.07334e-09	0.0400679	0.000823688	2.78296e-06	0.000137973	chr9:20000001-23000001:0
9	21648142	rs117201519	G	A	50812	-1.16134	4.07334e-09	0.245505	0.000823282	-2.78014e-06	0.000137902	chr9:20000001-23000001:0
9	21949528	rs2106118	T	A	50812	1.04697	4.07334e-09	0.295115	0.000823035	2.77846e-06	0.000137861	chr9:20000001-23000001:0
9	21956230	rs9657608	C	T	50812	2.69697	4.07334e-09	0.00699731	0.000822853	2.7772e-06	0.000137829	chr9:20000001-23000001:0
9	21567651	rs7042262	C	T	50812	-1.76321	4.07334e-09	0.0778658	0.000822467	-2.77456e-06	0.000137764	chr9:20000001-23000001:0
9	21681890	rs12555011	G	C	50812	0.755455	4.07334e-09	0.449976	0.00082198	2.77123e-06	0.000137682	chr9:20000001-23000001:0
9	21872274	rs150422396	G	A	50812	1.82332	4.07334e-09	0.0682553	0.000821476	2.76779e-06	0.000137598	chr9:20000001-23000001:0
9	21705420	rs10965107	T	C	50812	1.70828	4.07334e-09	0.0875852	0.00082094	2.76415e-06	0.000137509	chr9:20000001-23000001:0
9	21755103	rs4413869	A	G	50812	1.44496	4.07334e-09	0.14847	0.000820889	2.76377e-06	0.000137499	chr9:20000001-23000001:0
9	21571291	rs10811571	A	G	50812	0.969652	4.07334e-09	0.33222	0.000819693	2.75557e-06	0.000137296	chr9:20000001-23000001:0
9	21754873	rs111628750	A	G	50812	-1.66193	4.07334e-09	0.0965264	0.000819652	-2.75529e-06	0.000137289	chr9:20000001-23000001:0
9	21935099	rs184639962	T	C	50812	0.89269	4.07334e-09	0.372023	0.000819573	2.75475e-06	0.000137275	chr9:20000001-23000001:0
9	21693452	rs187742833	T	C	50812	0.915988	4.07334e-09	0.359673	0.000819218	2.75232e-06	0.000137216	chr9:20000001-23000001:0
9	22571468	rs1121165	G	A	50812	2.46786	4.07334e-09	0.0135925	0.000818308	4.12767e-06	0.000179215	chr9:21000001-24000001:0
9	21949527	rs2106117	T	G	50812	1.04253	4.07334e-09	0.297164	0.000817478	2.74042e-06	0.000136922	chr9:20000001-23000001:0
9	22566105	rs10811735	G	T	50812	2.45136	4.07334e-09	0.0142319	0.000813871	4.09529e-06	0.000178428	chr9:21000001-24000001:0
9	21509509	rs181212591	C	T	50812	1.01262	4.07334e-09	0.311241	0.000813407	2.71254e-06	0.000136232	chr9:20000001-23000001:0
9	22570795	rs2173563	G	T	50812	2.46158	4.07334e-09	0.0138325	0.000813256	4.0889e-06	0.000178223	chr9:21000001-24000001:0
9	21968159	rs3088440	G	A	50812	2.65365	6.39887e-08	0.0079626	0.000813058	2.71014e-06	0.000136172	chr9:20000001-23000001:0
9	21735763	rs10811603	G	A	50812	2.03501	4.07334e-09	0.0418503	0.000812431	2.7059e-06	0.000136068	chr9:20000001-23000001:0
9	22565344	rs9644822	A	G	50812	2.44975	4.07334e-09	0.0142954	0.000811635	4.078e-06	0.000177981	chr9:21000001-24000001:0
9	22568641	rs7357689	A	G	50812	2.44429	4.07334e-09	0.0145139	0.000811128	4.0742e-06	0.000177886	chr9:21000001-24000001:0
9	21944956	rs188772104	G	T	50812	1.93463	4.07334e-09	0.0530352	0.000811101	2.69676e-06	0.000135841	chr9:20000001-23000001:0
9	21969809	rs142231482	G	C	50812	-2.23095	4.07334e-09	0.0256843	0.000809241	-2.68401e-06	0.000135523	chr9:20000001-23000001:0
9	21627286	rs62559777	G	C	50812	1.06771	4.07334e-09	0.285653	0.000808886	2.68159e-06	0.000135464	chr9:20000001-23000001:0
9	21784758	rs7863942	A	T	50812	2.03546	4.07334e-09	0.0418049	0.000808775	2.68086e-06	0.000135447	chr9:20000001-23000001:0
9	22510893	rs10965363	A	G	50812	2.19451	4.07334e-09	0.0281986	0.000808598	4.00415e-06	0.000174788	chr9:21000001-24000001:0
9	21961227	rs1985742	A	T	50812	-1.09072	4.07334e-09	0.275394	0.000808586	-2.67953e-06	0.000135413	chr9:20000001-23000001:0
9	21785139	rs1345023	T	A	50812	2.03113	4.07334e-09	0.042242	0.000806095	2.66251e-06	0.000134991	chr9:20000001-23000001:0
9	22570111	rs10965379	C	T	50812	2.45278	4.07334e-09	0.0141756	0.000804739	4.02244e-06	0.000176481	chr9:21000001-24000001:0
9	21901128	rs2518710	C	G	50812	-2.41602	4.07334e-09	0.015691	0.000804425	-2.65103e-06	0.000134703	chr9:20000001-23000001:0
9	21623338	rs62559774	C	A	50812	1.05741	4.07334e-09	0.290325	0.000803092	2.64191e-06	0.000134476	chr9:20000001-23000001:0
9	22572105	rs10965384	C	T	50812	2.44681	4.07334e-09	0.0144128	0.00080195	4.0003e-06	0.000175888	chr9:21000001-24000001:0
9	21786069	rs1345020	A	G	50812	2.02034	4.07334e-09	0.0433483	0.000801433	2.63058e-06	0.000134195	chr9:20000001-23000001:0
9	22465997	rs543431	G	A	50812	-2.17462	4.07334e-09	0.0296585	0.000800539	-3.94205e-06	0.000173153	chr9:21000001-24000001:0
9	21814930	rs150888547	A	G	50812	1.26246	4.07334e-09	0.206784	0.000799765	2.61911e-06	0.000133907	chr9:20000001-23000001:0
9	21787262	rs7049092	C	T	50812	2.01743	4.07334e-09	0.0436503	0.000799343	2.61626e-06	0.000133837	chr9:20000001-23000001:0
9	22568189	rs11562216	G	A	50812	2.4383	4.07334e-09	0.0147565	0.000798977	3.9864e-06	0.000175753	chr9:21000001-24000001:0
9	21553607	rs192784208	C	T	50812	-1.35667	4.07334e-09	0.174886	0.000798734	-2.61205e-06	0.00013373	chr9:20000001-23000001:0
9	21626200	rs10491562	A	G	50812	1.04732	4.07334e-09	0.294954	0.00079819	2.60832e-06	0.000133638	chr9:20000001-23000001:0
9	21715890	rs10757236	G	C	50812	2.0194	4.07334e-09	0.0434455	0.0007978	2.60569e-06	0.000133573	chr9:20000001-23000001:0
9	21639817	rs28372060	A	G	50812	1.01353	4.07334e-09	0.310806	0.000797492	2.60355e-06	0.000133518	chr9:20000001-23000001:0
9	21780037	rs17755650	T	C	50812	-1.50067	4.07334e-09	0.133442	0.00079719	-2.60149e-06	0.000133467	chr9:20000001-23000001:0
9	21628775	rs7025128	G	T	50812	1.04535	4.07334e-09	0.295862	0.000795354	2.58889e-06	0.000133151	chr9:20000001-23000001:0
9	22562994	rs10757337	C	G	50812	2.43061	4.07334e-09	0.0150735	0.000795037	3.94898e-06	0.000174594	chr9:21000001-24000001:0
9	21974218	rs3731239	A	G	50812	4.38124	6.26233e-08	1.18005e-05	0.00079468	2.58427e-06	0.000133035	chr9:20000001-23000001:0
9	22327428	rs539631169	G	A	50812	2.19303	4.07334e-09	0.0283055	0.000794484	3.87384e-06	0.000170784	chr9:21000001-24000001:0
9	21525572	rs565915290	G	A	50812	-0.980316	4.07334e-09	0.32693	0.000793912	-2.57901e-06	0.000132903	chr9:20000001-23000001:0
9	22555606	rs1392082	A	T	50812	2.44821	4.07334e-09	0.0143569	0.000793775	3.93519e-06	0.000174128	chr9:21000001-24000001:0
9	21814034	rs116854672	T	C	50812	0.692799	4.07334e-09	0.488436	0.000792752	2.57105e-06	0.000132704	chr9:20000001-23000001:0
9	21570352	rs6475539	C	T	50812	-1.71514	4.07334e-09	0.0863188	0.000791346	-2.56142e-06	0.000132462	chr9:20000001-23000001:0
9	21765281	rs118096119	C	T	50812	-0.794583	4.07334e-09	0.426856	0.000790645	-2.55661e-06	0.000132341	chr9:20000001-23000001:0
9	22124744	rs4977575	C	G	50812	-9.46774	4.07334e-09	2.85956e-21	0.000789205	-2.1721e-05	0.00095104	chr9:21000001-24000001:0
9	21571130	rs10965066	G	A	50812	0.924441	4.07334e-09	0.355257	0.000789173	2.54652e-06	0.000132088	chr9:20000001-23000001:0
9	21680575	rs12339701	A	G	50812	0.695241	4.07334e-09	0.486904	0.000788453	2.54158e-06	0.000131964	chr9:20000001-23000001:0
9	21827992	rs3927737	G	A	50812	1.76238	4.07334e-09	0.0780056	0.000788334	2.54081e-06	0.000131946	chr9:20000001-23000001:0
9	21603865	rs188827341	C	A	50812	1.37441	4.07334e-09	0.169313	0.000787094	2.53226e-06	0.000131729	chr9:20000001-23000001:0
9	21818674	rs4615669	A	G	50812	2.08945	4.07334e-09	0.0366668	0.00078613	2.52569e-06	0.000131566	chr9:20000001-23000001:0
9	21667503	rs17733195	G	T	50812	0.997708	4.07334e-09	0.318421	0.000782606	2.50149e-06	0.000130954	chr9:20000001-23000001:0
9	21627033	rs369001518	A	G	50812	1.02051	4.07334e-09	0.307488	0.000782342	2.49968e-06	0.000130909	chr9:20000001-23000001:0
9	21704517	rs573468095	C	T	50812	-1.72154	4.07334e-09	0.0851523	0.000781298	-2.49252e-06	0.000130728	chr9:20000001-23000001:0
9	22095810	rs72652446	C	T	50812	-1.2557	4.07334e-09	0.209226	0.000780961	-3.84793e-06	0.000172111	chr9:21000001-24000001:0
9	21760698	rs111665990	G	A	50812	-1.58912	4.07334e-09	0.112033	0.000779789	-2.48215e-06	0.000130466	chr9:20000001-23000001:0
9	21834982	rs532944436	G	A	50812	1.23838	4.07334e-09	0.215577	0.000778603	2.47402e-06	0.00013026	chr9:20000001-23000001:0
9	21766268	rs77378987	T	G	50812	-1.33342	4.07334e-09	0.182395	0.000777114	-2.46379e-06	0.000130002	chr9:20000001-23000001:0
9	21551647	rs991792	T	C	50812	-1.31641	4.07334e-09	0.188037	0.000776628	-2.46046e-06	0.000129917	chr9:20000001-23000001:0
9	21815831	rs543623717	A	G	50812	1.69906	4.07334e-09	0.0893079	0.000776547	2.45992e-06	0.000129904	chr9:20000001-23000001:0
9	21580274	rs16938462	T	A	50812	-1.44867	4.07334e-09	0.147429	0.000776482	-2.45946e-06	0.000129892	chr9:20000001-23000001:0
9	21962012	rs184687008	T	A	50812	-2.11612	4.07334e-09	0.0343343	0.0007762	-2.45752e-06	0.000129843	chr9:20000001-23000001:0
9	22554514	rs1603957	C	T	50812	2.42691	4.07334e-09	0.0152281	0.00077524	3.79275e-06	0.000170346	chr9:21000001-24000001:0
9	22183781	rs866666	C	T	50812	-2.66569	4.07334e-09	0.00768308	0.000773905	-4.41432e-06	0.000201338	chr9:21000001-24000001:0
9	21580763	rs12685827	C	T	50812	-1.442	4.07334e-09	0.149302	0.0007737	-2.44036e-06	0.000129408	chr9:20000001-23000001:0
9	21974640	rs45456595	C	G	50812	-1.69844	6.39887e-08	0.089424	0.00077348	-2.43884e-06	0.00012937	chr9:20000001-23000001:0
9	21986543	rs182540543	C	G	50812	-1.69844	4.07334e-09	0.089424	0.000773403	-2.43831e-06	0.000129356	chr9:20000001-23000001:0
9	22558421	rs1499540	G	A	50812	2.42514	4.07334e-09	0.0153023	0.000773072	3.77625e-06	0.000169907	chr9:21000001-24000001:0
9	21923001	rs138984297	T	C	50812	-1.77634	4.07334e-09	0.0756764	0.000772991	-2.43549e-06	0.000129285	chr9:20000001-23000001:0
9	21837614	rs117781186	G	T	50812	0.848144	4.07334e-09	0.396358	0.000772931	2.43507e-06	0.000129274	chr9:20000001-23000001:0
9	22553767	rs9987545	G	A	50812	2.34553	4.07334e-09	0.0190002	0.000772742	3.73823e-06	0.000167951	chr9:21000001-24000001:0
9	21876035	rs189964027	A	G	50812	0.725854	4.07334e-09	0.467928	0.000770892	2.42107e-06	0.000128919	chr9:20000001-23000001:0
9	21573049	rs1377192	G	A	50812	-1.67719	4.07334e-09	0.0935062	0.000769294	-2.41009e-06	0.00012864	chr9:20000001-23000001:0
9	21804617	rs869330	A	G	50812	1.78069	4.07334e-09	0.0749628	0.000768867	2.4072e-06	0.000128568	chr9:20000001-23000001:0
9	21694885	rs79365815	A	G	50812	-1.55741	4.07334e-09	0.119373	0.000768596	-2.40529e-06	0.000128518	chr9:20000001-23000001:0
9	21803880	rs871024	C	A	50812	1.78332	4.07334e-09	0.0745345	0.000768469	2.40446e-06	0.000128499	chr9:20000001-23000001:0
9	21697139	rs140051316	T	C	50812	-0.763418	4.07334e-09	0.445214	0.000768346	-2.40357e-06	0.000128474	chr9:20000001-23000001:0
9	21953137	rs10757260	G	A	50812	0.839747	4.07334e-09	0.40105	0.000767647	2.39878e-06	0.000128353	chr9:20000001-23000001:0
9	21835328	rs192004508	A	G	50812	-1.43179	4.07334e-09	0.152204	0.000767312	-2.39647e-06	0.000128294	chr9:20000001-23000001:0
9	21826538	rs6475585	G	A	50812	1.72262	4.07334e-09	0.0849576	0.000767088	2.39497e-06	0.000128257	chr9:20000001-23000001:0
9	21788656	rs10965133	C	T	50812	1.95279	2.71941e-07	0.0508443	0.000766809	2.39305e-06	0.000128208	chr9:20000001-23000001:0
9	21659862	rs62556314	A	T	50812	0.967136	4.07334e-09	0.333476	0.000766472	2.3907e-06	0.000128147	chr9:20000001-23000001:0
9	22554582	rs1603956	C	G	50812	2.41496	4.07334e-09	0.015737	0.00076496	3.71421e-06	0.000168239	chr9:21000001-24000001:0
9	21796386	rs34148766	T	C	50812	-1.21829	4.07334e-09	0.223112	0.000764197	-2.37506e-06	0.000127748	chr9:20000001-23000001:0
9	22130826	rs112191487	A	G	50812	-2.70705	4.07334e-09	0.00678848	0.000764193	-3.72165e-06	0.00016879	chr9:21000001-24000001:0
9	22181839	rs528751852	A	G	50812	-2.20355	4.07334e-09	0.027556	0.000764176	-3.70421e-06	0.000167862	chr9:21000001-24000001:0
9	21542349	rs576054925	A	C	50812	1.12859	4.07334e-09	0.25907	0.000762359	2.36242e-06	0.000127426	chr9:20000001-23000001:0
9	21761773	rs111619517	A	T	50812	-1.5567	4.07334e-09	0.119542	0.000762123	-2.3608e-06	0.000127385	chr9:20000001-23000001:0
9	21804693	rs869329	A	G	50812	1.76544	4.07334e-09	0.07749	0.000760612	2.35044e-06	0.000127122	chr9:20000001-23000001:0
9	21937687	rs62556523	G	A	50812	0.769821	4.07334e-09	0.441406	0.000759133	-2.34023e-06	0.00012686	chr9:20000001-23000001:0
9	21671904	rs72705572	T	G	50812	-0.924979	4.07334e-09	0.354977	0.000758065	-2.33287e-06	0.000126672	chr9:20000001-23000001:0
9	21666202	rs183619114	G	A	50812	-0.992202	4.07334e-09	0.321099	0.000757917	-2.33186e-06	0.000126646	chr9:20000001-23000001:0
9	22624204	rs117199443	T	C	50812	2.09164	4.07334e-09	0.0364705	0.000757733	3.63736e-06	0.000165575	chr9:21000001-24000001:0
9	22624610	rs10965407	G	A	50812	-2.36146	4.07334e-09	0.018203	0.000757688	-3.62342e-06	0.000164828	chr9:21000001-24000001:0
9	21815166	rs2039971	G	T	50812	1.39081	4.07334e-09	0.164282	0.000757519	2.32913e-06	0.000126576	chr9:20000001-23000001:0
9	21822483	rs4431674	G	A	50812	1.70153	4.07334e-09	0.0888427	0.000757517	2.32914e-06	0.000126578	chr9:20000001-23000001:0
9	22560837	rs1909504	G	A	50812	2.4046	4.07334e-09	0.01619	0.000757392	3.65656e-06	0.00016668	chr9:21000001-24000001:0
9	21788782	rs10965134	G	A	50812	1.93915	9.24337e-08	0.052483	0.000757384	2.32822e-06	0.000126554	chr9:20000001-23000001:0
9	21803183	rs935055	G	C	50812	1.76185	4.07334e-09	0.0780941	0.000756554	2.32251e-06	0.000126409	chr9:20000001-23000001:0
9	21780176	rs183638759	C	A	50812	0.932053	4.07334e-09	0.351309	0.000756517	2.32222e-06	0.000126399	chr9:20000001-23000001:0
9	21667674	rs16938519	T	C	50812	0.950579	4.07334e-09	0.341818	0.000756447	2.32174e-06	0.000126387	chr9:20000001-23000001:0
9	21650406	rs10122947	G	T	50812	0.906867	4.07334e-09	0.364477	0.000756057	2.31906e-06	0.000126319	chr9:20000001-23000001:0
9	21651356	rs62559783	G	A	50812	0.936175	4.07334e-09	0.349183	0.000755784	2.31718e-06	0.00012627	chr9:20000001-23000001:0
9	21580031	rs13283078	C	T	50812	0.953316	4.07334e-09	0.34043	0.000755408	2.31459e-06	0.000126204	chr9:20000001-23000001:0
9	22250789	rs112950224	C	G	50812	1.86889	4.07334e-09	0.0616375	0.000753812	3.62199e-06	0.000165544	chr9:21000001-24000001:0
9	21499299	rs10965040	A	C	50812	-1.73091	4.07334e-09	0.0834675	0.000752963	-2.29774e-06	0.000125773	chr9:20000001-23000001:0
9	22125347	rs1333048	A	C	50812	-9.4477	4.07334e-09	3.46358e-21	0.000752666	-2.02928e-05	0.00092128	chr9:21000001-24000001:0
9	21604067	rs16938481	A	G	50812	1.05709	4.07334e-09	0.290469	0.000751189	2.28553e-06	0.00012546	chr9:20000001-23000001:0
9	21521874	rs138192445	G	A	50812	0.907028	4.07334e-09	0.364392	0.000751152	2.28526e-06	0.000125452	chr9:20000001-23000001:0
9	21620004	rs546315159	T	A	50812	1.30151	4.07334e-09	0.193083	0.000750996	2.28419e-06	0.000125425	chr9:20000001-23000001:0
9	22195321	rs1679029	A	G	50812	-2.61885	4.07334e-09	0.00882277	0.000750655	-4.20381e-06	0.000195685	chr9:21000001-24000001:0
9	21670557	rs62557242	A	G	50812	0.935346	4.07334e-09	0.34961	0.000750619	2.2816e-06	0.000125359	chr9:20000001-23000001:0
9	21773557	rs138141841	G	A	50812	-1.62033	4.07334e-09	0.105161	0.000750405	-2.28011e-06	0.00012532	chr9:20000001-23000001:0
9	21641033	rs140866505	C	T	50812	-1.12535	4.07334e-09	0.260442	0.000749346	-2.27282e-06	0.000125133	chr9:20000001-23000001:0
9	21603003	rs62559770	A	G	50812	0.990522	4.07334e-09	0.321919	0.000749236	2.27207e-06	0.000125114	chr9:20000001-23000001:0
9	21604632	rs79311989	A	G	50812	0.979986	4.07334e-09	0.327093	0.000748968	2.27021e-06	0.000125066	chr9:20000001-23000001:0
9	21829462	rs529312842	T	C	50812	-1.53277	4.07334e-09	0.125333	0.00074876	-2.26878e-06	0.000125029	chr9:20000001-23000001:0
9	21659992	rs17789351	G	C	50812	0.929471	6.26233e-08	0.352645	0.000747304	2.25874e-06	0.000124772	chr9:20000001-23000001:0
9	21603774	rs16938480	C	T	50812	0.999518	4.07334e-09	0.317544	0.00074647	2.25299e-06	0.000124624	chr9:20000001-23000001:0
9	22328684	rs566544730	G	A	50812	-2.25688	4.07334e-09	0.0240157	0.000746073	-3.52789e-06	0.000161997	chr9:21000001-24000001:0
9	22558979	rs10811733	G	A	50812	2.39058	4.07334e-09	0.0168217	0.000746012	3.57024e-06	0.00016433	chr9:21000001-24000001:0
9	21955669	rs12335941	G	A	50812	0.784278	4.07334e-09	0.432877	0.000745728	2.24788e-06	0.000124492	chr9:20000001-23000001:0
9	21532178	rs190630329	T	A	50812	-1.26555	4.07334e-09	0.205674	0.000745195	-2.24419e-06	0.000124397	chr9:20000001-23000001:0
9	22544136	rs77494926	C	T	50812	-2.41668	4.07334e-09	0.0156626	0.000744951	-3.53173e-06	0.000162441	chr9:21000001-24000001:0
9	21816758	rs7023954	G	A	50812	2.00975	4.07334e-07	0.0444576	0.00074481	2.24156e-06	0.000124331	chr9:20000001-23000001:0
9	22124123	rs1333046	T	A	50812	-9.44521	4.07334e-09	3.5468e-21	0.0007443	-1.99399e-05	0.000913518	chr9:21000001-24000001:0
9	22455835	rs78644283	A	G	50812	2.13536	4.07334e-09	0.0327319	0.000744085	3.51145e-06	0.000161503	chr9:21000001-24000001:0
9	22195772	rs1751447	C	T	50812	-2.6089	4.07334e-09	0.0090833	0.000743246	-4.13643e-06	0.000193837	chr9:21000001-24000001:0
9	21920264	rs139337547	C	T	50812	0.839222	4.07334e-09	0.401345	0.000743088	2.22965e-06	0.000124023	chr9:20000001-23000001:0
9	21736056	rs62559379	G	C	50812	-1.92173	4.07334e-09	0.0546402	0.000742471	-2.2254e-06	0.000123914	chr9:20000001-23000001:0
9	21573016	rs1452653	T	C	50812	-1.62221	4.07334e-09	0.104758	0.000742384	-2.22478e-06	0.000123897	chr9:20000001-23000001:0
9	21662338	rs144796695	C	G	50812	-0.939434	4.07334e-09	0.347508	0.00074152	-2.21882e-06	0.000123744	chr9:20000001-23000001:0
9	22487593	rs522019	T	C	50812	-2.11247	4.07334e-09	0.0346462	0.000741243	-3.49593e-06	0.000161237	chr9:21000001-24000001:0
9	22547789	rs10511705	A	G	50812	2.38701	4.07334e-09	0.0169858	0.000740892	3.52789e-06	0.00016307	chr9:21000001-24000001:0
9	21876624	rs149820270	A	G	50812	1.98791	4.07334e-09	0.0468214	0.000740101	2.20901e-06	0.00012349	chr9:20000001-23000001:0
9	21803759	rs185945063	A	G	50812	-1.59346	4.07334e-09	0.111057	0.000740086	-2.20891e-06	0.000123488	chr9:20000001-23000001:0
9	22547359	rs4977585	C	A	50812	-2.39445	4.07334e-09	0.0166455	0.000739077	-3.51273e-06	0.000162613	chr9:21000001-24000001:0
9	21713046	rs372306884	G	C	50812	-1.59411	4.07334e-09	0.110911	0.00073865	-2.199e-06	0.000123232	chr9:20000001-23000001:0
9	22574117	rs751573384	C	T	50812	-1.70073	4.07334e-09	0.0889943	0.00073861	-3.44641e-06	0.000159034	chr9:21000001-24000001:0
9	21588687	rs10965075	T	C	50812	0.788015	4.07334e-09	0.430688	0.000737207	2.18902e-06	0.000122975	chr9:20000001-23000001:0
9	21709273	rs368184420	C	G	50812	-1.57761	4.07334e-09	0.114656	0.000737148	-2.18862e-06	0.000122964	chr9:20000001-23000001:0
9	22554286	rs10811730	G	A	50812	2.37981	4.07334e-09	0.0173217	0.00073671	3.49995e-06	0.000162401	chr9:21000001-24000001:0
9	21930186	rs78579256	A	C	50812	0.605721	4.07334e-09	0.5447	0.000736592	2.18477e-06	0.000122865	chr9:20000001-23000001:0
9	22169844	rs192634473	G	T	50812	1.67764	4.07334e-09	0.0934174	0.000736149	3.52755e-06	0.000164032	chr9:21000001-24000001:0
9	22558287	rs1909501	C	G	50812	-2.37366	4.07334e-09	0.0176129	0.00073528	-3.48919e-06	0.000162105	chr9:21000001-24000001:0
9	21658047	rs72705554	T	A	50812	-0.882858	4.07334e-09	0.377313	0.000735092	-2.1744e-06	0.000122597	chr9:20000001-23000001:0
9	21539286	rs571049243	A	C	50812	-1.30495	4.07334e-09	0.191911	0.000735035	-2.17401e-06	0.000122587	chr9:20000001-23000001:0
9	22183129	rs139161394	A	G	50812	-2.82657	4.07334e-09	0.00470491	0.000734596	-3.58191e-06	0.000167304	chr9:21000001-24000001:0
9	21659847	rs72705556	G	A	50812	-0.882858	4.07334e-09	0.377313	0.000734577	-2.17084e-06	0.000122504	chr9:20000001-23000001:0
9	21657412	rs72705553	A	G	50812	-0.882858	4.07334e-09	0.377313	0.000734544	-2.17061e-06	0.000122499	chr9:20000001-23000001:0
9	21557800	rs76515696	T	C	50812	-1.11263	4.07334e-09	0.265867	0.000734311	-2.16899e-06	0.000122457	chr9:20000001-23000001:0
9	21652631	rs72705540	G	C	50812	-0.882858	4.07334e-09	0.377313	0.000734204	-2.16826e-06	0.000122438	chr9:20000001-23000001:0
9	21662578	rs62556315	A	G	50812	0.91143	4.07334e-09	0.362069	0.000733885	2.16605e-06	0.000122381	chr9:20000001-23000001:0
9	22185092	rs864347	A	G	50812	-2.62152	4.07334e-09	0.00875387	0.000733872	-4.04792e-06	0.000191316	chr9:21000001-24000001:0
9	21652895	rs72705543	T	C	50812	-0.882858	4.07334e-09	0.377313	0.000733751	-2.16512e-06	0.000122357	chr9:20000001-23000001:0
9	21637343	rs72705510	T	A	50812	-0.882858	4.07334e-09	0.377313	0.000733735	-2.16501e-06	0.000122354	chr9:20000001-23000001:0
9	21629846	rs72703498	C	T	50812	-0.882858	4.07334e-09	0.377313	0.00073371	-2.16484e-06	0.000122349	chr9:20000001-23000001:0
9	21631007	rs148976589	A	G	50812	-0.882858	4.07334e-09	0.377313	0.000733709	-2.16483e-06	0.000122349	chr9:20000001-23000001:0
9	22090416	rs10965230	C	T	50812	0.240398	4.07334e-09	0.810022	0.000733628	-3.43706e-06	0.000159557	chr9:21000001-24000001:0
9	21625203	rs12684132	T	C	50812	-0.882858	4.07334e-09	0.377313	0.000733627	-2.16426e-06	0.000122334	chr9:20000001-23000001:0
9	21628758	rs72703496	G	T	50812	-0.882858	4.07334e-09	0.377313	0.000733444	-2.163e-06	0.000122302	chr9:20000001-23000001:0
9	21622667	rs72703489	G	C	50812	-0.882858	4.07334e-09	0.377313	0.000733414	-2.16279e-06	0.000122296	chr9:20000001-23000001:0
9	21645003	rs16938492	T	C	50812	-0.882858	4.07334e-09	0.377313	0.000733414	-2.16279e-06	0.000122296	chr9:20000001-23000001:0
9	21643684	rs72705527	C	A	50812	-0.882858	4.07334e-09	0.377313	0.000733351	-2.16235e-06	0.000122285	chr9:20000001-23000001:0
9	21642841	rs72705523	C	T	50812	-0.882858	4.07334e-09	0.377313	0.000733325	-2.16217e-06	0.00012228	chr9:20000001-23000001:0
9	21640135	rs117165310	C	T	50812	-0.882858	4.07334e-09	0.377313	0.000733297	-2.16198e-06	0.000122275	chr9:20000001-23000001:0
9	21642223	rs56339390	A	C	50812	-0.882858	4.07334e-09	0.377313	0.000733255	-2.16169e-06	0.000122268	chr9:20000001-23000001:0
9	21641197	rs72705518	A	T	50812	-0.882858	4.07334e-09	0.377313	0.000733222	-2.16146e-06	0.000122262	chr9:20000001-23000001:0
9	21639665	rs72705514	A	G	50812	-0.882858	4.07334e-09	0.377313	0.000733219	-2.16144e-06	0.000122261	chr9:20000001-23000001:0
9	21622794	rs148946324	G	A	50812	-0.882858	4.07334e-09	0.377313	0.000733207	-2.16136e-06	0.000122259	chr9:20000001-23000001:0
9	21647798	rs55946260	C	G	50812	-0.882858	4.07334e-09	0.377313	0.000732921	-2.15938e-06	0.000122208	chr9:20000001-23000001:0
9	22184018	rs852700	T	C	50812	-2.64104	4.07334e-09	0.00826522	0.000732383	-4.04333e-06	0.000191376	chr9:21000001-24000001:0
9	21643812	rs77863410	A	G	50812	-1.67471	4.07334e-09	0.0939904	0.000731693	-2.15089e-06	0.000121989	chr9:20000001-23000001:0
9	21845738	rs4320630	G	C	50812	0.512956	4.07334e-09	0.607982	0.000731351	2.14853e-06	0.000121928	chr9:20000001-23000001:0
9	21747404	rs145928626	G	T	50812	1.66741	4.07334e-09	0.0954339	0.000731305	2.14819e-06	0.000121918	chr9:20000001-23000001:0
9	21932677	rs145102405	C	T	50812	0.509687	4.07334e-09	0.610271	0.000730989	2.146e-06	0.000121861	chr9:20000001-23000001:0
9	21670087	rs12686364	A	G	50812	-0.87109	4.07334e-09	0.383705	0.00073076	-2.14442e-06	0.000121821	chr9:20000001-23000001:0
9	21596331	rs536080441	C	T	50812	1.45132	4.07334e-09	0.146691	0.000730471	2.14242e-06	0.000121769	chr9:20000001-23000001:0
9	21667003	rs72705566	T	C	50812	-0.87109	4.07334e-09	0.383705	0.000730207	-2.14059e-06	0.000121721	chr9:20000001-23000001:0
9	21666877	rs72705565	C	T	50812	-0.87109	4.07334e-09	0.383705	0.000730202	-2.14055e-06	0.00012172	chr9:20000001-23000001:0
9	21667937	rs12686130	T	C	50812	-0.87109	4.07334e-09	0.383705	0.000730179	-2.14039e-06	0.000121716	chr9:20000001-23000001:0
9	21691463	rs117565918	C	T	50812	0.650093	4.07334e-09	0.515632	0.000729825	2.13795e-06	0.000121653	chr9:20000001-23000001:0
9	21662959	rs4379527	A	C	50812	-0.87109	4.07334e-09	0.383705	0.000729742	-2.13737e-06	0.000121638	chr9:20000001-23000001:0
9	21662040	rs56208658	C	A	50812	-0.87109	4.07334e-09	0.383705	0.000729733	-2.1373e-06	0.000121636	chr9:20000001-23000001:0
9	21661959	rs56265957	A	G	50812	-0.87109	4.07334e-09	0.383705	0.000729732	-2.1373e-06	0.000121636	chr9:20000001-23000001:0
9	21662344	rs142978723	G	A	50812	-0.87109	4.07334e-09	0.383705	0.000729731	-2.13729e-06	0.000121636	chr9:20000001-23000001:0
9	21660138	rs72705557	T	C	50812	-0.87109	4.07334e-09	0.383705	0.000729289	-2.13423e-06	0.000121556	chr9:20000001-23000001:0
9	21660260	rs72705558	G	C	50812	-0.87109	4.07334e-09	0.383705	0.000729275	-2.13413e-06	0.000121554	chr9:20000001-23000001:0
9	22160087	rs72658409	C	T	50812	-1.65157	4.07334e-09	0.0986215	0.000728907	-3.62923e-06	0.000170994	chr9:21000001-24000001:0
9	21570604	rs541664707	C	G	50812	-1.34151	4.07334e-09	0.179755	0.000728226	-2.12687e-06	0.000121366	chr9:20000001-23000001:0
9	21719190	rs181577814	T	C	50812	1.64005	4.07334e-09	0.100995	0.000727923	2.12478e-06	0.000121312	chr9:20000001-23000001:0
9	22195356	rs1751446	T	C	50812	-2.5912	4.07334e-09	0.00956418	0.000727694	-3.99418e-06	0.000189864	chr9:21000001-24000001:0
9	21723538	rs548839591	G	A	50812	-1.55498	4.07334e-09	0.119952	0.000727059	-2.11878e-06	0.000121156	chr9:20000001-23000001:0
9	21691807	rs117333395	C	A	50812	0.822437	4.07334e-09	0.410828	0.000727026	2.11855e-06	0.00012115	chr9:20000001-23000001:0
9	21877998	rs183746476	G	T	50812	1.03426	4.07334e-09	0.301013	0.000726693	2.11625e-06	0.00012109	chr9:20000001-23000001:0
9	22562121	rs10811734	A	G	50812	2.3655	4.07334e-09	0.0180058	0.000726142	3.42046e-06	0.000160202	chr9:21000001-24000001:0
9	21808377	rs558426708	C	T	50812	-1.55914	4.07334e-09	0.118964	0.000724832	-2.10333e-06	0.000120755	chr9:20000001-23000001:0
9	21524602	rs145214850	T	C	50812	1.09685	4.07334e-09	0.272708	0.000724797	2.10309e-06	0.000120748	chr9:20000001-23000001:0
9	21939671	rs545522506	T	C	50812	0.844939	4.07334e-09	0.398145	0.000723872	2.09668e-06	0.000120582	chr9:20000001-23000001:0
9	21571919	rs143300810	A	G	50812	0.896902	4.07334e-09	0.369771	0.000723675	2.0953e-06	0.000120546	chr9:20000001-23000001:0
9	21684689	rs1377199	C	T	50812	-1.07951	4.07334e-09	0.280359	0.000722723	-2.08872e-06	0.000120376	chr9:20000001-23000001:0
9	21874553	rs34452617	G	A	50812	-2.19754	4.07334e-09	0.0279817	0.000722283	-2.08564e-06	0.000120295	chr9:20000001-23000001:0
9	22622061	rs75816956	A	G	50812	-2.29135	4.07334e-09	0.021943	0.000722007	-3.35661e-06	0.000157492	chr9:21000001-24000001:0
9	21962302	rs572747692	G	A	50812	0.707936	4.07334e-09	0.478985	0.000721853	2.08266e-06	0.000120217	chr9:20000001-23000001:0
9	22607261	rs12376407	G	A	50812	-2.32293	4.07334e-09	0.0201829	0.000721765	-3.36745e-06	0.000158155	chr9:21000001-24000001:0
9	21831030	rs78173374	T	G	50812	1.5467	4.07334e-09	0.121935	0.000720385	2.07246e-06	0.000119951	chr9:20000001-23000001:0
9	22364370	rs55856550	C	T	50812	-2.15525	4.07334e-09	0.0311419	0.000718447	-3.27185e-06	0.000153423	chr9:21000001-24000001:0
9	21994592	rs142723833	C	T	50812	1.98698	4.07334e-09	0.0469251	0.000718356	2.05837e-06	0.000119585	chr9:20000001-23000001:0
9	22437548	rs113531914	A	C	50812	1.75557	4.07334e-09	0.0791627	0.000717878	3.27779e-06	0.000153887	chr9:21000001-24000001:0
9	21530982	rs117385540	A	G	50812	-0.96063	4.07334e-09	0.336738	0.000717104	-2.04966e-06	0.000119358	chr9:20000001-23000001:0
9	22195519	rs72646657	C	G	50812	1.9464	4.07334e-09	0.0516069	0.000716503	3.3184e-06	0.000156499	chr9:21000001-24000001:0
9	21601116	rs142706824	C	T	50812	1.02039	4.07334e-09	0.307544	0.000714815	2.03373e-06	0.000118942	chr9:20000001-23000001:0
9	21604305	rs113247454	G	C	50812	-1.22939	4.07334e-09	0.218925	0.000714749	-2.03327e-06	0.00011893	chr9:20000001-23000001:0
9	21674068	rs72705577	G	A	50812	-0.830529	4.07334e-09	0.40624	0.000714114	-2.02885e-06	0.000118815	chr9:20000001-23000001:0
9	21790755	rs1542076	A	T	50812	1.66588	4.07334e-09	0.0957372	0.000714016	2.0282e-06	0.0001188	chr9:20000001-23000001:0
9	21554442	rs143210528	C	T	50812	0.839678	4.07334e-09	0.401089	0.000713921	2.02751e-06	0.00011878	chr9:20000001-23000001:0
9	21955197	rs187109608	T	G	50812	-1.676	4.07334e-09	0.0937379	0.000713639	-2.02555e-06	0.000118729	chr9:20000001-23000001:0
9	21813718	rs58377678	C	T	50812	-1.57772	4.07334e-09	0.114629	0.000712009	-2.01422e-06	0.000118434	chr9:20000001-23000001:0
9	21717662	rs145333740	G	A	50812	-0.735684	4.07334e-09	0.461923	0.000710608	-2.00442e-06	0.000118177	chr9:20000001-23000001:0
9	21942136	rs544456861	T	C	50812	1.4357	4.07334e-09	0.151089	0.000710094	2.00084e-06	0.000118084	chr9:20000001-23000001:0
9	21638407	rs17732416	C	T	50812	0.935754	4.07334e-09	0.3494	0.00071009	2.00082e-06	0.000118083	chr9:20000001-23000001:0
9	21660659	rs538222341	T	C	50812	-0.757861	6.26233e-08	0.448534	0.00071002	-2.00032e-06	0.00011807	chr9:20000001-23000001:0
9	21520081	rs138240678	A	G	50812	1.51499	4.07334e-09	0.129775	0.000709947	1.99982e-06	0.000118057	chr9:20000001-23000001:0
9	22463905	rs616439	T	A	50812	1.91404	4.07334e-09	0.0556148	0.000709335	3.2122e-06	0.000151945	chr9:21000001-24000001:0
9	21553980	rs72703463	G	T	50812	-1.31363	4.07334e-09	0.188972	0.000708724	-1.99128e-06	0.000117834	chr9:20000001-23000001:0
9	22557527	rs1112389	T	C	50812	2.42362	4.07334e-09	0.0153665	0.000708541	3.29117e-06	0.000156652	chr9:21000001-24000001:0
9	21980166	rs72693613	T	A	50812	-0.717046	4.07334e-09	0.473346	0.000708409	1.9891e-06	0.000117777	chr9:20000001-23000001:0
9	21552595	rs112951193	A	G	50812	-1.16246	4.07334e-09	0.24505	0.000708177	-1.98747e-06	0.000117734	chr9:20000001-23000001:0
9	22152580	rs6475612	G	A	50812	-1.92626	4.07334e-09	0.054072	0.000707977	-3.8325e-06	0.000185656	chr9:21000001-24000001:0
9	21607576	rs118112066	T	C	50812	-1.20932	4.07334e-09	0.22654	0.000707939	-1.9858e-06	0.00011769	chr9:20000001-23000001:0
9	21900642	rs571394347	C	T	50812	0.730907	4.07334e-09	0.464836	0.000707936	1.98579e-06	0.00011769	chr9:20000001-23000001:0
9	21586484	rs71504796	T	C	50812	0.8578	4.07334e-09	0.391003	0.000707581	1.98331e-06	0.000117625	chr9:20000001-23000001:0
9	21773829	rs34355190	T	C	50812	-0.558285	4.07334e-09	0.57665	0.000706621	-1.97661e-06	0.00011745	chr9:20000001-23000001:0
9	21609181	rs76054715	C	T	50812	-1.20599	4.07334e-09	0.227821	0.000706098	-1.97295e-06	0.000117354	chr9:20000001-23000001:0
9	21608880	rs79790237	A	G	50812	-1.20599	4.07334e-09	0.227821	0.000706079	-1.97282e-06	0.00011735	chr9:20000001-23000001:0
9	21626891	rs187169108	C	A	50812	0.983828	4.07334e-09	0.3252	0.000705946	1.97189e-06	0.000117326	chr9:20000001-23000001:0
9	21930900	rs76193672	G	T	50812	0.541333	4.07334e-09	0.588278	0.000705457	1.96847e-06	0.000117237	chr9:20000001-23000001:0
9	22441740	rs148240130	A	T	50812	2.06959	4.07334e-09	0.0384907	0.00070535	3.17738e-06	0.000150785	chr9:21000001-24000001:0
9	21593747	rs76662269	A	G	50812	-1.2233	4.07334e-09	0.221215	0.000704557	-1.96218e-06	0.000117072	chr9:20000001-23000001:0
9	22622452	rs75483639	G	A	50812	-2.27484	4.07334e-09	0.0229158	0.000703927	-3.22344e-06	0.000153766	chr9:21000001-24000001:0
9	21909778	rs143633410	A	G	50812	1.29761	4.07334e-09	0.19442	0.0007038	1.9569e-06	0.000116933	chr9:20000001-23000001:0
9	21611118	rs113386810	A	G	50812	-1.19952	4.07334e-09	0.230325	0.000702927	-1.95079e-06	0.000116773	chr9:20000001-23000001:0
9	21739777	rs185117278	A	G	50812	-1.49603	4.07334e-09	0.134647	0.000701643	-1.94181e-06	0.000116538	chr9:20000001-23000001:0
9	21696738	rs118053958	G	C	50812	-0.931144	4.07334e-09	0.351779	0.000701295	-1.93937e-06	0.000116474	chr9:20000001-23000001:0
9	22181677	rs7470695	A	T	50812	-2.58642	4.07334e-09	0.00969785	0.000701244	-3.75631e-06	0.000183132	chr9:21000001-24000001:0
9	21840039	rs139600153	C	T	50812	1.21212	4.07334e-09	0.225468	0.000701054	1.93768e-06	0.00011643	chr9:20000001-23000001:0
9	22602496	rs7025797	G	A	50812	-2.30276	4.07334e-09	0.0212921	0.000701001	-3.21398e-06	0.000153853	chr9:21000001-24000001:0
9	21639881	rs72705515	T	C	50812	-0.812653	4.07334e-09	0.416417	0.000700754	-1.93558e-06	0.000116375	chr9:20000001-23000001:0
9	21878629	rs569621675	G	A	50812	0.84512	4.07334e-09	0.398044	0.00070024	1.93199e-06	0.000116281	chr9:20000001-23000001:0
9	21617368	rs553161615	A	C	50812	-1.07835	4.07334e-09	0.280879	0.000700049	-1.93065e-06	0.000116245	chr9:20000001-23000001:0
9	21855672	rs78091538	G	A	50812	-0.694716	4.07334e-09	0.487233	0.000699542	-1.9271e-06	0.000116153	chr9:20000001-23000001:0
9	22535024	rs191988097	C	G	50812	2.31106	4.07334e-09	0.0208297	0.000699152	3.16156e-06	0.000151214	chr9:21000001-24000001:0
9	21547832	rs139223545	C	T	50812	-0.916501	4.07334e-09	0.359404	0.000698769	-1.92168e-06	0.00011601	chr9:20000001-23000001:0
9	21808922	rs117775534	C	T	50812	0.695771	4.07334e-09	0.486572	0.000698345	1.91871e-06	0.000115932	chr9:20000001-23000001:0
9	21964866	rs77560034	G	C	50812	2.43812	6.26233e-08	0.0147637	0.000698217	1.91781e-06	0.000115908	chr9:20000001-23000001:0
9	21951902	rs12349081	C	A	50812	2.28744	4.07334e-09	0.0221701	0.000697803	1.91491e-06	0.000115832	chr9:20000001-23000001:0
9	21864251	rs150727017	C	T	50812	0.990569	4.07334e-09	0.321896	0.00069733	1.91159e-06	0.000115745	chr9:20000001-23000001:0
9	21597303	rs74823661	G	A	50812	-1.18344	4.07334e-09	0.236635	0.000697277	-1.91122e-06	0.000115735	chr9:20000001-23000001:0
9	21561968	rs998188	C	T	50812	-1.29918	9.24337e-08	0.193881	0.000697272	-1.91119e-06	0.000115735	chr9:20000001-23000001:0
9	21793845	rs112877071	T	C	50812	-1.42036	4.07334e-09	0.155503	0.000696949	-1.90892e-06	0.000115675	chr9:20000001-23000001:0
9	21950668	rs56077203	C	T	50812	0.558518	4.07334e-09	0.576491	0.000696566	1.90624e-06	0.000115605	chr9:20000001-23000001:0
9	21606327	rs12115745	G	A	50812	-1.19068	4.07334e-09	0.233778	0.000696119	-1.90309e-06	0.000115522	chr9:20000001-23000001:0
9	21946322	rs2811717	C	T	50812	0.842554	4.07334e-09	0.399478	0.000695324	1.89752e-06	0.000115376	chr9:20000001-23000001:0
9	21605506	rs16938483	T	A	50812	-1.18424	4.07334e-09	0.236319	0.000694436	-1.89129e-06	0.000115212	chr9:20000001-23000001:0
9	21561082	rs562947042	G	A	50812	1.00702	4.07334e-09	0.313923	0.000694296	1.8903e-06	0.000115186	chr9:20000001-23000001:0
9	21941315	rs74903566	G	A	50812	1.7659	4.07334e-09	0.0774124	0.000694077	1.88877e-06	0.000115146	chr9:20000001-23000001:0
9	21865875	rs560167088	C	T	50812	-1.61785	4.07334e-09	0.105696	0.000693289	-1.88324e-06	0.000115001	chr9:20000001-23000001:0
9	22449820	rs75489053	A	G	50812	1.99852	4.07334e-09	0.0456608	0.000693178	3.14218e-06	0.000151388	chr9:21000001-24000001:0
9	21598428	rs138199751	A	T	50812	-1.18501	4.07334e-09	0.236012	0.000692528	-1.87787e-06	0.000114859	chr9:20000001-23000001:0
9	21823952	rs13297760	T	C	50812	1.90791	4.07334e-09	0.0564023	0.000692461	1.87743e-06	0.000114849	chr9:20000001-23000001:0
9	21844299	rs187669007	C	T	50812	-1.60758	4.07334e-09	0.107928	0.000692445	-1.8773e-06	0.000114845	chr9:20000001-23000001:0
9	21955460	rs12335859	G	A	50812	2.28135	4.07334e-09	0.0225277	0.000691165	1.8683e-06	0.000114607	chr9:20000001-23000001:0
9	21758373	rs748385973	G	A	50812	-1.12983	4.07334e-09	0.258548	0.000690675	-1.86485e-06	0.000114517	chr9:20000001-23000001:0
9	21504973	rs7848909	G	A	50812	-1.05385	4.07334e-09	0.29195	0.000689519	-1.85671e-06	0.000114303	chr9:20000001-23000001:0
9	21563086	rs578153689	T	C	50812	0.983883	4.07334e-09	0.325173	0.000689346	1.8555e-06	0.000114271	chr9:20000001-23000001:0
9	21975807	rs36228503	C	A	50812	-2.3709	4.07334e-09	0.017745	0.000689035	-1.8533e-06	0.000114213	chr9:20000001-23000001:0
9	22545280	rs72697773	C	T	50812	-1.73146	4.07334e-09	0.0833698	0.000688624	-3.12958e-06	0.000151649	chr9:21000001-24000001:0
9	21586024	rs10965074	C	T	50812	-1.45307	4.07334e-09	0.146205	0.000688498	-1.84952e-06	0.000114113	chr9:20000001-23000001:0
9	21768286	rs118131353	A	G	50812	0.880998	4.07334e-09	0.378319	0.000688337	1.84839e-06	0.000114084	chr9:20000001-23000001:0
9	21796791	rs10119693	G	A	50812	1.91638	4.07334e-09	0.0553164	0.000687904	1.84536e-06	0.000114005	chr9:20000001-23000001:0
9	21597681	rs10811574	G	A	50812	0.683536	4.07334e-09	0.494268	0.00068751	1.84256e-06	0.00011393	chr9:20000001-23000001:0
9	22219928	rs116913539	T	C	50812	-2.37114	4.07334e-09	0.0177333	0.000686979	-3.13692e-06	0.000152438	chr9:21000001-24000001:0
9	21606566	rs12115747	C	A	50812	-1.16638	4.07334e-09	0.243459	0.000686848	-1.83789e-06	0.000113807	chr9:20000001-23000001:0
9	21828240	rs558678256	A	C	50812	-1.33488	4.07334e-09	0.181914	0.000686749	-1.83719e-06	0.000113789	chr9:20000001-23000001:0
9	21964384	rs140317396	T	C	50812	0.36175	4.07334e-09	0.717539	0.00068667	1.83664e-06	0.000113774	chr9:20000001-23000001:0
9	21770100	rs10965121	G	A	50812	-1.40758	4.07334e-09	0.159255	0.000686584	-1.83603e-06	0.000113758	chr9:20000001-23000001:0
9	21815748	rs542992209	A	G	50812	-0.641657	4.07334e-09	0.521096	0.000684576	-1.82186e-06	0.000113385	chr9:20000001-23000001:0
9	21954071	rs62556541	G	T	50812	2.38823	4.07334e-09	0.0169298	0.000683666	1.81543e-06	0.000113215	chr9:20000001-23000001:0
9	21569748	rs184209046	A	T	50812	-1.36168	4.07334e-09	0.173298	0.000683371	-1.81335e-06	0.000113161	chr9:20000001-23000001:0
9	21972663	rs117225174	A	G	50812	-1.97971	4.07334e-09	0.0477366	0.000682469	-1.80698e-06	0.000112993	chr9:20000001-23000001:0
9	21579041	rs187450712	G	T	50812	-0.97247	4.07334e-09	0.330817	0.000682215	-1.80518e-06	0.000112945	chr9:20000001-23000001:0
9	22112427	rs7341791	A	G	50812	-9.4327	4.07334e-09	3.99671e-21	0.000681546	-1.73121e-05	0.000850859	chr9:21000001-24000001:0
9	21606656	rs12115422	A	C	50812	-1.15367	4.07334e-09	0.248636	0.000681464	-1.79986e-06	0.000112805	chr9:20000001-23000001:0
9	21912887	9:21912887_C_T	C	T	50812	-0.761739	4.07334e-09	0.446216	0.000681027	-1.79678e-06	0.000112724	chr9:20000001-23000001:0
9	21853221	rs4478653	T	C	50812	0.427168	4.07334e-09	0.669257	0.000680893	1.79584e-06	0.0001127	chr9:20000001-23000001:0
9	21980897	rs184759084	G	A	50812	-0.863696	4.07334e-09	0.387755	0.000680404	-1.79236e-06	0.000112607	chr9:20000001-23000001:0
9	21980899	rs531668807	A	G	50812	-0.863696	4.07334e-09	0.387755	0.000680404	-1.79236e-06	0.000112607	chr9:20000001-23000001:0
9	21980902	rs550405015	G	A	50812	-0.863696	4.07334e-09	0.387755	0.000680404	-1.79236e-06	0.000112607	chr9:20000001-23000001:0
9	21879857	rs144251143	G	A	50812	1.26986	4.07334e-09	0.204135	0.0006802	1.79092e-06	0.00011257	chr9:20000001-23000001:0
9	21959860	rs3948753	G	A	50812	2.23907	4.07334e-09	0.0251514	0.000678815	1.78111e-06	0.00011231	chr9:20000001-23000001:0
9	21553539	rs112593773	A	C	50812	-1.08738	4.07334e-09	0.276868	0.000678171	-1.77655e-06	0.00011219	chr9:20000001-23000001:0
9	22067910	rs75883022	C	T	50812	0.475905	4.07334e-09	0.634142	0.000678165	3.04067e-06	0.00014872	chr9:21000001-24000001:0
9	21684587	rs1377198	G	A	50812	-1.21439	4.07334e-09	0.224599	0.000677825	-1.7741e-06	0.000112126	chr9:20000001-23000001:0
9	21964463	rs67226702	T	A	50812	-2.02524	4.07334e-09	0.0428428	0.00067744	1.77137e-06	0.000112054	chr9:20000001-23000001:0
9	21657428	rs544853499	C	T	50812	1.36047	4.07334e-09	0.173681	0.000677289	1.7703e-06	0.000112025	chr9:20000001-23000001:0
9	21602014	rs113261450	T	C	50812	-1.1398	4.07334e-09	0.25437	0.000676233	-1.7628e-06	0.000111827	chr9:20000001-23000001:0
9	21650698	rs142726072	G	C	50812	0.964501	4.07334e-09	0.334795	0.000676077	1.7617e-06	0.000111798	chr9:20000001-23000001:0
9	22084310	rs1537370	C	T	50812	-9.44285	4.07334e-09	3.6277e-21	0.000675264	-1.69761e-05	0.000839386	chr9:21000001-24000001:0
9	21777596	rs80119771	G	A	50812	-1.19728	4.07334e-09	0.231199	0.000675066	-1.75453e-06	0.00011161	chr9:20000001-23000001:0
9	21660683	rs117025734	T	C	50812	-0.736432	4.07334e-09	0.461468	0.00067478	-1.75248e-06	0.000111555	chr9:20000001-23000001:0
9	21696934	rs139245586	G	C	50812	1.49187	4.07334e-09	0.135734	0.00067475	1.75227e-06	0.00011155	chr9:20000001-23000001:0
9	21615936	rs61088327	A	G	50812	-1.13514	4.07334e-09	0.256317	0.000674075	-1.74747e-06	0.000111423	chr9:20000001-23000001:0
9	21806564	rs10757257	G	A	50812	1.85358	4.07334e-09	0.0637996	0.000673812	1.74562e-06	0.000111375	chr9:20000001-23000001:0
9	21991923	rs2811710	C	T	50812	-1.03867	4.07334e-09	0.298956	0.000673419	-1.74281e-06	0.0001113	chr9:20000001-23000001:0
9	21535576	rs725074	G	A	50812	-1.24817	4.07334e-09	0.211969	0.000672226	-1.73432e-06	0.000111075	chr9:20000001-23000001:0
9	21650645	rs138668747	G	T	50812	-0.745405	4.07334e-09	0.456027	0.000672087	-1.73333e-06	0.000111049	chr9:20000001-23000001:0
9	21986271	rs3731212	A	G	50812	-0.423945	4.07334e-09	0.671606	0.000671599	-1.72986e-06	0.000110958	chr9:20000001-23000001:0
9	22543147	rs10511704	T	A	50812	2.17923	4.07334e-09	0.0293149	0.000671378	2.99522e-06	0.000147525	chr9:21000001-24000001:0
9	21784225	rs958219	T	C	50812	1.3493	4.07334e-09	0.17724	0.000671353	1.72812e-06	0.000110913	chr9:20000001-23000001:0
9	22509166	rs577507064	A	G	50812	2.27715	4.07334e-09	0.0227772	0.000671317	2.96044e-06	0.000145449	chr9:21000001-24000001:0
9	21652132	rs142387299	G	A	50812	-1.05936	4.07334e-09	0.289434	0.000671129	-1.7265e-06	0.000110869	chr9:20000001-23000001:0
9	22125503	rs1333049	G	C	50812	-9.44079	4.07334e-09	3.69972e-21	0.000670863	-1.66347e-05	0.000828955	chr9:21000001-24000001:0
9	21726109	rs191079440	G	A	50812	1.38571	4.07334e-09	0.165835	0.000670698	1.72344e-06	0.000110788	chr9:20000001-23000001:0
9	21590535	rs79163074	C	T	50812	0.715121	4.07334e-09	0.474534	0.000670603	1.72276e-06	0.00011077	chr9:20000001-23000001:0
9	21922326	rs146698644	A	G	50812	-1.76067	4.07334e-09	0.0782945	0.000669219	-1.71289e-06	0.00011051	chr9:20000001-23000001:0
9	21606636	rs560817922	A	T	50812	0.862184	4.07334e-09	0.388586	0.000669033	1.71156e-06	0.000110474	chr9:20000001-23000001:0
9	22448845	rs34476208	A	G	50812	-2.35766	4.07334e-09	0.0183903	0.000668724	-2.9729e-06	0.000146782	chr9:21000001-24000001:0
9	22337895	rs146155713	G	A	50812	-2.18253	4.07334e-09	0.0290708	0.000668539	-2.97879e-06	0.000147178	chr9:21000001-24000001:0
9	22419252	rs72697703	T	C	50812	1.94395	4.07334e-09	0.0519017	0.000668375	2.95699e-06	0.000145903	chr9:21000001-24000001:0
9	21597558	rs12336870	A	G	50812	-1.13079	4.07334e-09	0.258143	0.000668236	-1.70588e-06	0.000110324	chr9:20000001-23000001:0
9	21508305	rs139388263	T	C	50812	1.10774	4.07334e-09	0.267974	0.000667568	1.70111e-06	0.000110198	chr9:20000001-23000001:0
9	21628950	rs72703497	G	A	50812	-0.729076	4.07334e-09	0.465955	0.00066676	-1.69534e-06	0.000110046	chr9:20000001-23000001:0
9	21849066	rs62556497	A	T	50812	0.813241	4.07334e-09	0.41608	0.000666367	1.69254e-06	0.000109973	chr9:20000001-23000001:0
9	21634378	rs138033268	T	C	50812	0.4925	4.07334e-09	0.622366	0.00066568	1.68762e-06	0.000109842	chr9:20000001-23000001:0
9	21850044	rs7047826	C	G	50812	0.841814	4.07334e-09	0.399892	0.000665567	1.68682e-06	0.000109821	chr9:20000001-23000001:0
9	21967479	rs386471114	A	C	50812	1.36655	4.07334e-09	0.171767	0.00066493	1.68225e-06	0.0001097	chr9:20000001-23000001:0
9	21714139	rs139839040	C	T	50812	1.51764	4.07334e-09	0.129106	0.000664697	1.68058e-06	0.000109656	chr9:20000001-23000001:0
9	21550479	rs140812700	T	C	50812	-1.19108	4.07334e-09	0.233623	0.00066422	-1.67716e-06	0.000109565	chr9:20000001-23000001:0
9	21842100	rs142691231	A	C	50812	-0.565982	4.07334e-09	0.571406	0.000663365	-1.67103e-06	0.000109403	chr9:20000001-23000001:0
9	21613757	rs117427359	G	C	50812	-1.10048	4.07334e-09	0.271121	0.000663239	-1.67013e-06	0.000109379	chr9:20000001-23000001:0
9	21536673	rs561379614	G	T	50812	-1.24151	4.07334e-09	0.214419	0.000663141	-1.66943e-06	0.000109361	chr9:20000001-23000001:0
9	21561529	rs4978124	G	A	50812	-1.47593	4.07334e-09	0.139964	0.000663011	-1.6685e-06	0.000109336	chr9:20000001-23000001:0
9	21506328	rs7856413	G	A	50812	-0.991819	4.07334e-09	0.321286	0.000662356	-1.6638e-06	0.000109212	chr9:20000001-23000001:0
9	21703056	rs140970621	T	G	50812	1.16814	4.07334e-09	0.242749	0.000660884	1.65324e-06	0.000108933	chr9:20000001-23000001:0
9	21772586	rs149025950	C	A	50812	-0.72021	4.07334e-09	0.471396	0.000660874	-1.65317e-06	0.000108931	chr9:20000001-23000001:0
9	21993048	rs3731191	G	A	50812	-0.841375	4.07334e-09	0.400138	0.000660604	-1.65123e-06	0.00010888	chr9:20000001-23000001:0
9	21513041	rs72703441	A	C	50812	0.953377	4.07334e-09	0.340399	0.000660425	1.64995e-06	0.000108846	chr9:20000001-23000001:0
9	21568168	rs118143674	T	C	50812	-1.12762	4.07334e-09	0.259481	0.00066033	-1.64926e-06	0.000108828	chr9:20000001-23000001:0
9	21669886	rs12685591	C	T	50812	1.08304	4.07334e-09	0.278791	0.000659827	1.64564e-06	0.000108732	chr9:20000001-23000001:0
9	22422736	rs72697710	G	A	50812	1.93031	4.07334e-09	0.0535689	0.000659183	2.89107e-06	0.000143987	chr9:21000001-24000001:0
9	21526341	rs74437303	G	A	50812	-1.13942	4.07334e-09	0.254527	0.000658706	-1.63758e-06	0.000108519	chr9:20000001-23000001:0
9	21854434	rs145288523	A	T	50812	1.76626	4.07334e-09	0.077352	0.000657624	1.62978e-06	0.000108312	chr9:20000001-23000001:0
9	21659946	rs117569889	A	G	50812	1.25291	4.07334e-09	0.210239	0.000657297	1.62744e-06	0.000108251	chr9:20000001-23000001:0
9	21761598	rs548439738	G	C	50812	1.00015	4.07334e-09	0.317238	0.000656989	1.62522e-06	0.000108192	chr9:20000001-23000001:0
9	21976649	rs572658420	G	A	50812	-0.608231	4.07334e-09	0.543034	0.000656931	-1.6248e-06	0.000108181	chr9:20000001-23000001:0
9	21940588	rs10965189	C	A	50812	0.481557	4.07334e-09	0.630121	0.000656009	1.61815e-06	0.000108005	chr9:20000001-23000001:0
9	21953322	rs73652808	A	T	50812	0.454392	4.07334e-09	0.649547	0.000655936	1.61763e-06	0.000107991	chr9:20000001-23000001:0
9	21561809	rs60968867	T	A	50812	-1.02644	4.07334e-09	0.304682	0.000655578	-1.61504e-06	0.000107923	chr9:20000001-23000001:0
9	21944317	rs4977750	C	A	50812	1.13211	4.07334e-09	0.257588	0.000654748	1.60905e-06	0.000107765	chr9:20000001-23000001:0
9	21984598	rs75973746	C	G	50812	-1.27328	4.07334e-09	0.20292	0.000654634	-1.60823e-06	0.000107743	chr9:20000001-23000001:0
9	21713943	rs149431104	A	G	50812	1.49213	4.07334e-09	0.135665	0.000654541	1.60756e-06	0.000107726	chr9:20000001-23000001:0
9	21923009	rs74842384	C	T	50812	0.547147	4.07334e-09	0.584278	0.000654459	1.60697e-06	0.000107709	chr9:20000001-23000001:0
9	22063903	rs77583149	G	A	50812	-3.0221	4.07334e-09	0.00251029	0.00065387	-2.89033e-06	0.000145153	chr9:21000001-24000001:0
9	21827406	rs3922992	A	G	50812	1.82317	4.07334e-09	0.0682774	0.000653844	1.60253e-06	0.000107594	chr9:20000001-23000001:0
9	22614016	rs71506738	T	C	50812	-2.11549	4.07334e-09	0.034388	0.000653767	-2.85656e-06	0.000143112	chr9:21000001-24000001:0
9	21831499	rs536916133	T	C	50812	-1.25831	4.07334e-09	0.208281	0.000653497	-1.60001e-06	0.000107526	chr9:20000001-23000001:0
9	21594499	rs111846218	T	A	50812	-1.50397	4.07334e-09	0.13259	0.000652846	-1.59531e-06	0.000107402	chr9:20000001-23000001:0
9	21841955	rs78042180	C	T	50812	-1.83016	4.07334e-09	0.0672263	0.000652586	-1.59342e-06	0.000107352	chr9:20000001-23000001:0
9	21888679	rs146694971	C	T	50812	-1.34104	4.07334e-09	0.179908	0.00065217	-1.59041e-06	0.000107272	chr9:20000001-23000001:0
9	21708696	rs143113577	A	C	50812	1.16814	4.07334e-09	0.242749	0.000652146	1.59024e-06	0.000107267	chr9:20000001-23000001:0
9	21583666	rs75342234	A	C	50812	-0.958107	4.07334e-09	0.338009	0.000651111	-1.58274e-06	0.000107069	chr9:20000001-23000001:0
9	21866500	rs2027484	C	T	50812	1.32874	4.07334e-09	0.183935	0.000650941	1.58152e-06	0.000107037	chr9:20000001-23000001:0
9	21943952	rs74824560	C	T	50812	-0.398159	4.07334e-09	0.690513	0.000650849	-1.58085e-06	0.000107019	chr9:20000001-23000001:0
9	21917840	rs149299227	G	A	50812	-0.0049669	4.07334e-09	0.996037	0.000650706	-1.5798e-06	0.000106991	chr9:20000001-23000001:0
9	21589457	rs4977728	C	T	50812	-1.05093	4.07334e-09	0.29329	0.000650474	-1.57813e-06	0.000106947	chr9:20000001-23000001:0
9	22153663	rs10965258	A	G	50812	-1.39524	4.07334e-09	0.162943	0.000650442	-3.00022e-06	0.00015251	chr9:21000001-24000001:0
9	21542208	rs10120766	C	T	50812	-1.23496	4.07334e-09	0.216847	0.000650269	-1.57663e-06	0.000106908	chr9:20000001-23000001:0
9	21592091	rs114776295	T	C	50812	-1.02327	4.07334e-09	0.306181	0.000650113	-1.5755e-06	0.000106878	chr9:20000001-23000001:0
9	21557901	rs112237761	C	G	50812	-1.00639	4.07334e-09	0.314226	0.000648666	-1.565e-06	0.0001066	chr9:20000001-23000001:0
9	22402537	rs145263377	C	G	50812	-2.0264	4.07334e-09	0.0427236	0.000648646	-2.82396e-06	0.000142283	chr9:21000001-24000001:0
9	21846839	rs117884466	G	A	50812	1.40737	4.07334e-09	0.159319	0.000648326	1.56253e-06	0.000106536	chr9:20000001-23000001:0
9	21928614	rs77144116	T	A	50812	-1.87868	4.07334e-09	0.0602887	0.000648279	-1.56219e-06	0.000106526	chr9:20000001-23000001:0
9	21611256	rs7848640	T	C	50812	0.791087	4.07334e-09	0.428893	0.00064808	1.56075e-06	0.000106488	chr9:20000001-23000001:0
9	21564788	rs60506615	T	C	50812	-1.11569	4.07334e-09	0.264556	0.000648076	-1.56071e-06	0.000106487	chr9:20000001-23000001:0
9	21866313	rs1418072	C	G	50812	1.27564	4.07334e-09	0.202083	0.000647767	1.55847e-06	0.000106428	chr9:20000001-23000001:0
9	21569855	rs78339719	T	C	50812	-1.0002	4.07334e-09	0.317213	0.000646784	-1.55131e-06	0.000106239	chr9:20000001-23000001:0
9	21991752	rs3731194	C	G	50812	-0.768756	4.07334e-09	0.442038	0.000646378	-1.54836e-06	0.000106161	chr9:20000001-23000001:0
9	21796220	rs10119568	G	A	50812	1.76691	4.07334e-09	0.0772435	0.000646025	1.5458e-06	0.000106094	chr9:20000001-23000001:0
9	21589607	rs143602474	C	T	50812	0.965181	4.07334e-09	0.334454	0.000644529	1.53488e-06	0.000105805	chr9:20000001-23000001:0
9	21826516	rs10121449	A	G	50812	1.79089	4.07334e-09	0.0733103	0.000644276	1.53305e-06	0.000105758	chr9:20000001-23000001:0
9	21954916	rs534462887	T	C	50812	1.23754	4.07334e-09	0.215886	0.000644044	1.53134e-06	0.000105711	chr9:20000001-23000001:0
9	21506318	rs4258083	A	G	50812	-0.942337	4.07334e-09	0.34602	0.00064387	-1.53007e-06	0.000105678	chr9:20000001-23000001:0
9	21690864	rs77854991	C	T	50812	1.63154	4.07334e-09	0.102776	0.000643655	1.5285e-06	0.000105636	chr9:20000001-23000001:0
9	21807072	rs545908815	C	T	50812	0.63265	4.07334e-09	0.526962	0.000643653	1.52848e-06	0.000105636	chr9:20000001-23000001:0
9	21498619	rs10757224	T	C	50812	-1.4237	4.07334e-09	0.154533	0.000643013	-1.52381e-06	0.000105512	chr9:20000001-23000001:0
9	21826840	rs10811625	G	A	50812	1.78949	4.07334e-09	0.0735354	0.000642756	1.52194e-06	0.000105464	chr9:20000001-23000001:0
9	22587975	rs72697791	A	G	50812	-1.6877	4.07334e-09	0.0914695	0.000642731	-2.79849e-06	0.000142075	chr9:21000001-24000001:0
9	21690742	rs142380840	A	T	50812	-1.47346	4.07334e-09	0.140628	0.000642407	-1.51937e-06	0.000105395	chr9:20000001-23000001:0
9	21514640	rs2210437	C	A	50812	-1.16129	4.07334e-09	0.245526	0.000641739	-1.51449e-06	0.000105266	chr9:20000001-23000001:0
9	21692465	rs182259655	G	A	50812	-1.0107	4.07334e-09	0.31216	0.000640522	-1.50557e-06	0.000105031	chr9:20000001-23000001:0
9	21986776	rs188946884	T	G	50812	0.239433	4.07334e-09	0.81077	0.000639865	1.50075e-06	0.000104904	chr9:20000001-23000001:0
9	21609478	rs141810853	G	T	50812	-0.999836	4.07334e-09	0.31739	0.000639596	-1.49878e-06	0.000104852	chr9:20000001-23000001:0
9	21798959	rs144046664	T	C	50812	-0.650391	4.07334e-09	0.51544	0.000639546	-1.49842e-06	0.000104843	chr9:20000001-23000001:0
9	21547766	rs191097315	C	T	50812	-0.96232	4.07334e-09	0.335889	0.000639191	-1.49581e-06	0.000104774	chr9:20000001-23000001:0
9	21852852	rs4454372	C	A	50812	0.771844	4.07334e-09	0.440207	0.000638848	1.4933e-06	0.000104708	chr9:20000001-23000001:0
9	21692780	rs577465453	C	A	50812	-1.12304	4.07334e-09	0.26142	0.000638583	-1.49134e-06	0.000104656	chr9:20000001-23000001:0
9	22168464	rs828580	T	A	50812	1.3838	4.07334e-09	0.166421	0.000638001	2.90289e-06	0.00014953	chr9:21000001-24000001:0
9	21531466	rs190337510	A	T	50812	-0.96232	4.07334e-09	0.335889	0.000637691	-1.48479e-06	0.000104483	chr9:20000001-23000001:0
9	22544459	rs1948679	G	A	50812	-1.65123	4.07334e-09	0.0986923	0.000637282	-2.756e-06	0.0001407	chr9:21000001-24000001:0
9	21658042	rs12340805	G	C	50812	0.929564	4.07334e-09	0.352597	0.00063698	1.47955e-06	0.000104345	chr9:20000001-23000001:0
9	21793826	rs183689661	C	T	50812	-1.42527	4.07334e-09	0.154078	0.00063647	-1.4758e-06	0.000104246	chr9:20000001-23000001:0
9	21845802	rs139388346	G	C	50812	-1.08836	4.07334e-09	0.276437	0.000636034	-1.47258e-06	0.000104161	chr9:20000001-23000001:0
9	21845807	rs181206187	A	G	50812	-1.08836	4.07334e-09	0.276437	0.000636034	-1.47258e-06	0.000104161	chr9:20000001-23000001:0
9	21772584	rs1335497	C	A	50812	1.07431	4.07334e-09	0.282684	0.000635871	1.47139e-06	0.00010413	chr9:20000001-23000001:0
9	21590750	rs111354476	G	A	50812	-0.976261	4.07334e-09	0.328935	0.000635838	-1.47113e-06	0.000104123	chr9:20000001-23000001:0
9	22618932	rs149821856	A	G	50812	1.62226	4.07334e-09	0.104747	0.000635746	2.72067e-06	0.000138844	chr9:21000001-24000001:0
9	21582813	rs10965072	A	G	50812	-1.04392	4.07334e-09	0.296523	0.000635615	-1.4695e-06	0.00010408	chr9:20000001-23000001:0
9	21658801	rs74461684	T	C	50812	-0.923129	4.07334e-09	0.35594	0.000635407	-1.46796e-06	0.00010404	chr9:20000001-23000001:0
9	21602752	rs72703483	A	G	50812	-0.996645	4.07334e-09	0.318937	0.000635293	-1.46711e-06	0.000104017	chr9:20000001-23000001:0
9	22124630	rs10757279	A	G	50812	-9.43003	4.07334e-09	4.09976e-21	0.000634631	-1.52069e-05	0.000792718	chr9:21000001-24000001:0
9	21973120	rs184635934	G	A	50812	-1.60326	4.07334e-09	0.108878	0.000634616	-1.46212e-06	0.000103886	chr9:20000001-23000001:0
9	21793106	rs376267813	A	T	50812	0.724555	4.07334e-09	0.468725	0.000634614	1.46211e-06	0.000103885	chr9:20000001-23000001:0
9	21516772	rs10491566	T	C	50812	-1.22926	4.07334e-09	0.218975	0.000634479	-1.4611e-06	0.000103859	chr9:20000001-23000001:0
9	21991371	rs3731197	C	T	50812	0.73903	4.07334e-09	0.459889	0.000633231	1.45189e-06	0.000103616	chr9:20000001-23000001:0
9	21521648	rs141283353	T	G	50812	1.45401	4.07334e-09	0.145943	0.000633172	1.45144e-06	0.000103605	chr9:20000001-23000001:0
9	21579893	rs117501779	G	A	50812	1.19227	4.07334e-09	0.233156	0.000633087	1.45081e-06	0.000103588	chr9:20000001-23000001:0
9	21595094	rs183046530	T	C	50812	0.752689	4.07334e-09	0.451637	0.00063304	1.45047e-06	0.000103579	chr9:20000001-23000001:0
9	21846285	rs7850937	A	G	50812	0.711065	4.07334e-09	0.477044	0.000632531	1.44671e-06	0.000103481	chr9:20000001-23000001:0
9	21879297	rs762567369	T	C	50812	0.562881	4.07334e-09	0.573516	0.000632407	1.44578e-06	0.000103456	chr9:20000001-23000001:0
9	21950685	rs189113699	T	A	50812	0.477947	4.07334e-09	0.632688	0.000632161	1.44396e-06	0.000103408	chr9:20000001-23000001:0
9	21584785	rs111847889	C	G	50812	-0.954485	4.07334e-09	0.339838	0.000631954	-1.44242e-06	0.000103367	chr9:20000001-23000001:0
9	21573443	rs7872217	G	A	50812	-1.2556	4.07334e-09	0.209262	0.000631648	-1.44015e-06	0.000103308	chr9:20000001-23000001:0
9	22514190	rs190178852	A	T	50812	2.21293	4.07334e-09	0.0269026	0.000631176	2.67649e-06	0.000137125	chr9:21000001-24000001:0
9	22163090	rs10965270	G	C	50812	-1.36198	4.07334e-09	0.173203	0.000630606	-2.84701e-06	0.000147853	chr9:21000001-24000001:0
9	21615699	rs4978126	G	C	50812	0.729995	4.07334e-09	0.465393	0.000630043	1.42824e-06	0.000102994	chr9:20000001-23000001:0
9	21620639	rs79580441	T	G	50812	-0.629947	4.07334e-09	0.528729	0.000629496	-1.42417e-06	0.000102887	chr9:20000001-23000001:0
9	21589846	rs111351097	G	A	50812	-0.955051	4.07334e-09	0.339552	0.000629301	-1.42272e-06	0.000102849	chr9:20000001-23000001:0
9	21946891	rs2811718	A	T	50812	0.96113	4.07334e-09	0.336487	0.00062916	1.42168e-06	0.000102822	chr9:20000001-23000001:0
9	21915846	rs118178979	T	G	50812	-0.0968053	4.07334e-09	0.922881	0.000628879	1.41958e-06	0.000102766	chr9:20000001-23000001:0
9	21903143	rs10965178	C	A	50812	0.249077	4.07334e-09	0.803301	0.000628725	-1.41844e-06	0.000102737	chr9:20000001-23000001:0
9	21698289	rs141111252	T	A	50812	1.68503	4.07334e-09	0.0919829	0.000628132	1.41402e-06	0.00010262	chr9:20000001-23000001:0
9	21826940	rs10811626	G	T	50812	1.74316	4.07334e-09	0.0813062	0.000628115	1.41391e-06	0.000102619	chr9:20000001-23000001:0
9	21503888	rs191006650	T	C	50812	1.40831	4.07334e-09	0.159038	0.000627963	1.41276e-06	0.000102588	chr9:20000001-23000001:0
9	21907748	rs78657768	T	A	50812	-1.12345	4.07334e-09	0.261248	0.000627169	-1.40684e-06	0.000102432	chr9:20000001-23000001:0
9	21868168	rs561048814	A	C	50812	-0.740442	4.07334e-09	0.459032	0.000627142	-1.40664e-06	0.000102427	chr9:20000001-23000001:0
9	22177527	rs1095899	G	T	50812	-1.84684	4.07334e-09	0.0647704	0.000627087	-3.03625e-06	0.000159851	chr9:21000001-24000001:0
9	21792375	rs78606038	T	A	50812	0.710242	4.07334e-09	0.477554	0.000626654	-1.403e-06	0.000102331	chr9:20000001-23000001:0
9	21564918	rs7857252	C	G	50812	-0.93897	4.07334e-09	0.347746	0.000626427	-1.4013e-06	0.000102286	chr9:20000001-23000001:0
9	22364019	rs182663231	A	G	50812	-1.78487	4.07334e-09	0.074282	0.000626341	-2.68263e-06	0.000138659	chr9:21000001-24000001:0
9	21506559	rs7856647	G	T	50812	-0.888282	4.07334e-09	0.374389	0.000626114	-1.39896e-06	0.000102225	chr9:20000001-23000001:0
9	21554094	rs76286217	C	T	50812	-0.876517	4.07334e-09	0.380749	0.000625948	-1.39772e-06	0.000102193	chr9:20000001-23000001:0
9	21699030	rs189398324	G	A	50812	-1.22548	4.07334e-09	0.220394	0.00062552	-1.39452e-06	0.000102108	chr9:20000001-23000001:0
9	21511740	rs13283671	C	T	50812	-0.819009	4.07334e-09	0.412781	0.000625486	-1.39426e-06	0.000102102	chr9:20000001-23000001:0
9	21625657	rs189481702	G	T	50812	0.613834	4.07334e-09	0.539325	0.000625335	1.39314e-06	0.000102072	chr9:20000001-23000001:0
9	21752623	rs74523066	A	G	50812	-0.0587729	4.07334e-09	0.953133	0.000624888	-1.38979e-06	0.000101984	chr9:20000001-23000001:0
9	21572715	rs111267847	A	G	50812	-0.93432	4.07334e-09	0.350139	0.00062453	-1.38711e-06	0.000101914	chr9:20000001-23000001:0
9	21862897	rs1134871	T	A	50812	1.18378	4.07334e-09	0.236502	0.000624245	1.38498e-06	0.000101859	chr9:20000001-23000001:0
9	22562842	rs4007633	A	T	50812	1.9007	4.07334e-09	0.0573418	0.000623247	2.65526e-06	0.000137655	chr9:21000001-24000001:0
9	22154009	rs7045424	T	C	50812	-2.04052	4.07334e-09	0.0412989	0.000622908	-2.99356e-06	0.000158322	chr9:21000001-24000001:0
9	22141034	rs7854629	G	A	50812	-2.45067	4.07334e-09	0.0142589	0.000622609	-3.01565e-06	0.000159674	chr9:21000001-24000001:0
9	21883131	rs193231106	A	G	50812	-1.14983	4.07334e-09	0.250213	0.000622292	-1.37031e-06	0.000101474	chr9:20000001-23000001:0
9	21656149	rs12338173	C	T	50812	0.904899	6.39887e-08	0.365519	0.00062203	1.36834e-06	0.000101423	chr9:20000001-23000001:0
9	21911186	rs188737494	C	T	50812	1.18765	4.07334e-09	0.234972	0.000621769	1.36638e-06	0.000101371	chr9:20000001-23000001:0
9	22612960	rs10965401	A	G	50812	-2.14877	4.07334e-09	0.0316528	0.000621604	-2.62938e-06	0.000136394	chr9:21000001-24000001:0
9	21752711	rs555087859	A	T	50812	-1.13153	4.07334e-09	0.257834	0.000621412	-1.3637e-06	0.000101301	chr9:20000001-23000001:0
9	21685798	rs148605391	T	C	50812	0.368738	4.07334e-09	0.712323	0.000621381	1.36346e-06	0.000101295	chr9:20000001-23000001:0
9	21579827	rs10965068	A	G	50812	-1.06204	4.07334e-09	0.288218	0.000621107	-1.3614e-06	0.000101241	chr9:20000001-23000001:0
9	22472796	rs16906193	T	C	50812	1.75716	4.07334e-09	0.07889	0.000620628	2.58425e-06	0.000133721	chr9:21000001-24000001:0
9	21506356	rs1537276	G	T	50812	-1.13674	4.07334e-09	0.255649	0.000620622	-1.35774e-06	0.000101145	chr9:20000001-23000001:0
9	21824882	rs7863090	C	T	50812	1.7099	4.07334e-09	0.0872852	0.000620346	1.35567e-06	0.000101092	chr9:20000001-23000001:0
9	21865842	rs6475592	T	C	50812	1.15236	4.07334e-09	0.249175	0.000620286	1.35521e-06	0.000101079	chr9:20000001-23000001:0
9	21879933	rs148720735	G	A	50812	1.02656	4.07334e-09	0.30463	0.000620013	1.35315e-06	0.000101025	chr9:20000001-23000001:0
9	21638394	rs530514986	G	A	50812	0.598926	4.07334e-09	0.549222	0.000618911	1.34482e-06	0.000100807	chr9:20000001-23000001:0
9	21691511	rs145293601	C	T	50812	-0.710261	4.07334e-09	0.477542	0.00061882	-1.34414e-06	0.00010079	chr9:20000001-23000001:0
9	22544607	rs1948678	A	G	50812	-1.61923	4.07334e-09	0.105398	0.000618352	-2.62054e-06	0.000136605	chr9:21000001-24000001:0
9	22191189	rs828576	T	C	50812	-2.46735	4.07334e-09	0.0136119	0.000618163	-3.02696e-06	0.000161346	chr9:21000001-24000001:0
9	21944007	rs139504346	A	G	50812	0.567925	4.07334e-09	0.570086	0.000617989	1.33785e-06	0.000100625	chr9:20000001-23000001:0
9	22545159	rs72697772	A	G	50812	-1.6264	4.07334e-09	0.103864	0.00061777	-2.61603e-06	0.000136456	chr9:21000001-24000001:0
9	21655955	rs28514788	A	G	50812	0.86349	4.07334e-09	0.387868	0.000617548	1.33451e-06	0.000100538	chr9:20000001-23000001:0
9	21691635	rs142253511	G	A	50812	-0.710261	4.07334e-09	0.477542	0.000617319	-1.33277e-06	0.000100493	chr9:20000001-23000001:0
9	21558453	rs72703467	G	C	50812	-0.342989	4.07334e-09	0.731607	0.000616882	-1.32946e-06	0.000100406	chr9:20000001-23000001:0
9	21703790	rs71506703	G	A	50812	-1.31883	4.07334e-09	0.187227	0.000616849	-1.32921e-06	0.0001004	chr9:20000001-23000001:0
9	21508218	rs1412393	T	G	50812	-0.849763	4.07334e-09	0.395457	0.000616334	-1.3253e-06	0.000100298	chr9:20000001-23000001:0
9	22081397	rs10116277	G	T	50812	-9.42344	4.07334e-09	4.36543e-21	0.000615946	-1.44866e-05	0.000774141	chr9:21000001-24000001:0
9	21712555	rs184839868	A	T	50812	-0.573316	4.07334e-09	0.566431	0.000615929	-1.32222e-06	0.000100218	chr9:20000001-23000001:0
9	21941385	rs10965190	A	G	50812	0.352062	4.07334e-09	0.724792	0.000615848	1.32161e-06	0.000100201	chr9:20000001-23000001:0
9	21572962	rs146269119	A	G	50812	0.875656	4.07334e-09	0.381217	0.000615579	1.31956e-06	0.000100148	chr9:20000001-23000001:0
9	21918702	rs117845049	G	A	50812	-1.66041	4.07334e-09	0.0968312	0.000615442	-1.31852e-06	0.000100121	chr9:20000001-23000001:0
9	21830162	rs138054253	G	T	50812	-1.37194	4.07334e-09	0.170081	0.000615112	-1.31601e-06	0.000100056	chr9:20000001-23000001:0
9	21577193	rs10965067	C	T	50812	-0.95845	4.07334e-09	0.337836	0.00061495	-1.31477e-06	0.000100023	chr9:20000001-23000001:0
9	21655949	rs57210234	A	G	50812	0.854821	4.07334e-09	0.39265	0.000614894	1.31435e-06	0.000100012	chr9:20000001-23000001:0
9	21781220	rs144334257	G	A	50812	-0.595394	4.07334e-09	0.55158	0.000614309	-1.30989e-06	9.98964e-05	chr9:20000001-23000001:0
9	21508405	rs1412392	A	G	50812	-0.862652	4.07334e-09	0.388329	0.000614087	-1.3082e-06	9.98521e-05	chr9:20000001-23000001:0
9	21578240	rs548315860	T	C	50812	-0.8208	4.07334e-09	0.41176	0.00061365	-1.30487e-06	9.97654e-05	chr9:20000001-23000001:0
9	21809077	rs10965145	T	A	50812	1.685	4.07334e-09	0.0919891	0.000613294	1.30215e-06	9.96959e-05	chr9:20000001-23000001:0
9	22473237	rs7858725	A	T	50812	1.75289	4.07334e-09	0.0796211	0.00061237	2.52698e-06	0.000131984	chr9:21000001-24000001:0
9	22090301	rs10757273	C	A	50812	-9.37229	4.07334e-09	7.09752e-21	0.000612321	-1.39882e-05	0.000756942	chr9:21000001-24000001:0
9	21505817	rs78778362	A	C	50812	0.660832	4.07334e-09	0.50872	0.000612153	1.29342e-06	9.94679e-05	chr9:20000001-23000001:0
9	21952356	rs556623235	C	T	50812	-0.45944	4.07334e-09	0.645918	0.000612117	-1.29315e-06	9.94607e-05	chr9:20000001-23000001:0
9	21771873	rs151266361	A	G	50812	1.28334	4.07334e-09	0.199372	0.000611343	1.28723e-06	9.9307e-05	chr9:20000001-23000001:0
9	21571625	rs190316734	A	C	50812	-1.12801	4.07334e-09	0.259315	0.000611303	-1.28691e-06	9.92986e-05	chr9:20000001-23000001:0
9	21710618	rs113781284	G	A	50812	-0.657996	4.07334e-09	0.510541	0.000610909	-1.2839e-06	9.92204e-05	chr9:20000001-23000001:0
9	21806969	rs10965141	C	A	50812	1.67609	4.07334e-09	0.0937197	0.000610466	1.2805e-06	9.91333e-05	chr9:20000001-23000001:0
9	21617003	rs368177367	T	C	50812	-0.709367	4.07334e-09	0.478097	0.000610462	-1.28046e-06	9.91313e-05	chr9:20000001-23000001:0
9	21997015	rs61271866	T	A	50812	4.75769	6.26233e-08	1.95825e-06	0.000609241	1.27108e-06	9.88879e-05	chr9:20000001-23000001:0
9	21545777	rs12708258	A	G	50812	-0.787287	4.07334e-09	0.431114	0.000609143	-1.27032e-06	9.88682e-05	chr9:20000001-23000001:0
9	21670461	rs12342723	C	T	50812	0.915102	4.07334e-09	0.360138	0.000608869	1.26821e-06	9.88136e-05	chr9:20000001-23000001:0
9	21903776	rs113576040	G	A	50812	1.09448	4.07334e-09	0.273743	0.000608805	1.26772e-06	9.88006e-05	chr9:20000001-23000001:0
9	21521040	rs144405224	C	T	50812	-0.898817	4.07334e-09	0.36875	0.000608703	-1.26694e-06	9.87806e-05	chr9:20000001-23000001:0
9	21875506	rs4977738	G	A	50812	1.19997	4.07334e-09	0.230151	0.000608563	1.26586e-06	9.87531e-05	chr9:20000001-23000001:0
9	21961603	rs56907107	G	T	50812	-0.630122	4.07334e-09	0.528615	0.00060853	-1.2656e-06	9.8746e-05	chr9:20000001-23000001:0
9	21635432	rs118180686	C	T	50812	0.765305	4.07334e-09	0.44409	0.000608216	1.26318e-06	9.86833e-05	chr9:20000001-23000001:0
9	21620770	rs72703488	G	A	50812	-0.571624	4.07334e-09	0.567577	0.000607978	-1.26134e-06	9.86357e-05	chr9:20000001-23000001:0
9	21575784	rs11787926	T	C	50812	-0.303634	4.07334e-09	0.761407	0.000607913	-1.26084e-06	9.86226e-05	chr9:20000001-23000001:0
9	21905379	rs10811634	C	T	50812	0.914251	4.07334e-09	0.360585	0.000607835	1.26024e-06	9.86077e-05	chr9:20000001-23000001:0
9	22577061	rs4977788	C	T	50812	-1.62781	4.07334e-09	0.103565	0.000607735	-2.54793e-06	0.000134478	chr9:21000001-24000001:0
9	21690958	rs1869204	T	G	50812	0.566724	4.07334e-09	0.570902	0.00060724	-1.25564e-06	9.84881e-05	chr9:20000001-23000001:0
9	21509658	rs2210436	C	T	50812	-0.751059	4.07334e-09	0.452617	0.000607076	-1.25437e-06	9.84552e-05	chr9:20000001-23000001:0
9	21970916	rs3731249	C	T	50812	-2.36048	9.24337e-08	0.0182511	0.000606779	-1.25208e-06	9.8396e-05	chr9:20000001-23000001:0
9	21823864	rs148499941	A	T	50812	0.177125	4.07334e-09	0.85941	0.000606735	1.25174e-06	9.83874e-05	chr9:20000001-23000001:0
9	21737915	rs118165680	C	T	50812	0.717127	4.07334e-09	0.473296	0.000606696	1.25144e-06	9.83794e-05	chr9:20000001-23000001:0
9	21730717	rs74626206	A	C	50812	-0.61033	4.07334e-09	0.541643	0.000606665	-1.2512e-06	9.83732e-05	chr9:20000001-23000001:0
9	21503812	rs4977726	T	G	50812	-1.12022	4.07334e-09	0.262622	0.000605781	-1.24435e-06	9.81962e-05	chr9:20000001-23000001:0
9	21920170	rs77801128	G	C	50812	0.164238	4.07334e-09	0.869544	0.000605622	-1.24311e-06	9.81643e-05	chr9:20000001-23000001:0
9	21910698	rs10811635	A	G	50812	0.908428	4.07334e-09	0.363652	0.000605133	1.23932e-06	9.80671e-05	chr9:20000001-23000001:0
9	21984331	rs3731218	G	A	50812	-0.643845	4.07334e-09	0.519676	0.000604967	-1.23804e-06	9.80333e-05	chr9:20000001-23000001:0
9	21673750	rs11794541	T	A	50812	0.465082	4.07334e-09	0.641873	0.000604865	1.23724e-06	9.8013e-05	chr9:20000001-23000001:0
9	21568672	rs72703472	A	G	50812	-0.291361	4.07334e-09	0.770775	0.000604676	-1.23577e-06	9.79747e-05	chr9:20000001-23000001:0
9	21605346	rs79919595	C	T	50812	0.54845	4.07334e-09	0.583383	0.000604235	1.23234e-06	9.78865e-05	chr9:20000001-23000001:0
9	21865929	rs80226037	C	T	50812	0.108093	4.07334e-09	0.913922	0.000604117	-1.23143e-06	9.78629e-05	chr9:20000001-23000001:0
9	21638592	rs1869202	G	A	50812	0.756628	4.07334e-09	0.449273	0.000603915	1.22985e-06	9.78221e-05	chr9:20000001-23000001:0
9	21866911	rs80318698	G	C	50812	1.33111	4.07334e-09	0.183154	0.000603614	1.22751e-06	9.77622e-05	chr9:20000001-23000001:0
9	21957679	rs540734135	A	G	50812	1.18219	4.07334e-09	0.237131	0.000602398	1.21802e-06	9.75176e-05	chr9:20000001-23000001:0
9	21593326	rs181451664	G	T	50812	-0.452852	4.07334e-09	0.650655	0.000602216	-1.2166e-06	9.74809e-05	chr9:20000001-23000001:0
9	21787178	rs4339728	A	C	50812	1.4554	4.07334e-09	0.145559	0.000602106	1.21574e-06	9.74591e-05	chr9:20000001-23000001:0
9	22578933	rs1846540	C	T	50812	-1.61776	4.07334e-09	0.105714	0.000602061	-2.50766e-06	0.000133232	chr9:21000001-24000001:0
9	22356020	rs549984501	C	G	50812	2.17362	4.07334e-09	0.0297339	0.000602005	2.47223e-06	0.000130911	chr9:21000001-24000001:0
9	21508061	rs34301962	G	A	50812	-0.735875	4.07334e-09	0.461807	0.000601955	-1.21456e-06	9.74284e-05	chr9:20000001-23000001:0
9	21856572	rs118080906	T	G	50812	-1.11023	4.07334e-09	0.266902	0.000601754	-1.21299e-06	9.73885e-05	chr9:20000001-23000001:0
9	22081850	rs6475606	C	T	50812	-9.41868	4.07334e-09	4.56793e-21	0.000601558	-1.38985e-05	0.000758164	chr9:21000001-24000001:0
9	21759571	rs117210009	C	T	50812	0.427989	4.07334e-09	0.668659	0.000601448	1.21059e-06	9.73265e-05	chr9:20000001-23000001:0
9	21819722	rs9775566	T	G	50812	-1.41608	4.07334e-09	0.156752	0.000601448	-1.21059e-06	9.73266e-05	chr9:20000001-23000001:0
9	21581712	rs7026552	G	T	50812	-0.908142	4.07334e-09	0.363803	0.000601405	-1.21026e-06	9.7318e-05	chr9:20000001-23000001:0
9	21920591	rs77761485	G	A	50812	1.54473	4.07334e-09	0.122412	0.000600901	1.20631e-06	9.72166e-05	chr9:20000001-23000001:0
9	21520196	rs143825361	C	T	50812	-0.965297	4.07334e-09	0.334396	0.000600783	-1.20538e-06	9.71927e-05	chr9:20000001-23000001:0
9	21842154	rs2185683	G	A	50812	-1.72223	4.07334e-09	0.0850271	0.000600376	-1.20219e-06	9.7111e-05	chr9:20000001-23000001:0
9	21657580	rs144938400	G	C	50812	-0.713147	4.07334e-09	0.475755	0.000600184	-1.20068e-06	9.70722e-05	chr9:20000001-23000001:0
9	21722292	rs748891031	C	A	50812	-1.03907	4.07334e-09	0.298774	0.000600174	-1.2006e-06	9.70701e-05	chr9:20000001-23000001:0
9	21813891	rs117470190	A	G	50812	0.15634	4.07334e-09	0.875765	0.000599962	1.19894e-06	9.70274e-05	chr9:20000001-23000001:0
9	21529560	rs1591035	C	G	50812	-0.939847	4.07334e-09	0.347296	0.000599954	-1.19887e-06	9.70256e-05	chr9:20000001-23000001:0
9	21808913	rs10965144	C	T	50812	1.63721	4.07334e-09	0.101587	0.000599739	1.1972e-06	9.69838e-05	chr9:20000001-23000001:0
9	21640565	rs10965091	G	A	50812	0.867767	4.07334e-09	0.385522	0.000599657	1.19654e-06	9.69661e-05	chr9:20000001-23000001:0
9	22358715	rs184659130	G	A	50812	1.80503	4.07334e-09	0.0710702	0.000599644	2.47126e-06	0.000131428	chr9:21000001-24000001:0
9	21906587	rs116979494	G	A	50812	-0.354175	4.07334e-09	0.723208	0.00059957	1.19587e-06	9.69489e-05	chr9:20000001-23000001:0
9	21901076	rs2518709	T	G	50812	1.11453	4.07334e-09	0.265051	0.000599545	1.19566e-06	9.69435e-05	chr9:20000001-23000001:0
9	21672613	rs1452659	T	C	50812	0.878009	4.07334e-09	0.379939	0.000599493	1.19525e-06	9.69331e-05	chr9:20000001-23000001:0
9	21948046	rs188849593	C	G	50812	-0.792053	4.07334e-09	0.42833	0.000599035	-1.19165e-06	9.68405e-05	chr9:20000001-23000001:0
9	21952824	rs55661784	A	T	50812	-0.607021	4.07334e-09	0.543837	0.000598968	-1.19112e-06	9.68272e-05	chr9:20000001-23000001:0
9	21507087	rs191627317	C	T	50812	0.632767	4.07334e-09	0.526886	0.000598856	1.19024e-06	9.68045e-05	chr9:20000001-23000001:0
9	21579922	rs10965069	A	G	50812	-0.897585	4.07334e-09	0.369407	0.000598565	-1.18795e-06	9.67458e-05	chr9:20000001-23000001:0
9	21578617	rs10126000	C	A	50812	-1.15515	4.07334e-09	0.248028	0.000598394	-1.1866e-06	9.67112e-05	chr9:20000001-23000001:0
9	21917460	rs114523157	C	T	50812	-1.02665	4.07334e-09	0.304587	0.000598291	-1.18578e-06	9.66904e-05	chr9:20000001-23000001:0
9	21571467	rs72703473	G	A	50812	-0.894304	4.07334e-09	0.371159	0.000597932	-1.18296e-06	9.66182e-05	chr9:20000001-23000001:0
9	21884052	rs3928893	T	C	50812	1.1267	4.07334e-09	0.259871	0.00059793	1.18294e-06	9.6618e-05	chr9:20000001-23000001:0
9	21508106	rs13283527	C	G	50812	-0.720297	4.07334e-09	0.471342	0.000597802	-1.18192e-06	9.65916e-05	chr9:20000001-23000001:0
9	22228322	rs190629452	A	G	50812	-1.78917	4.07334e-09	0.073588	0.000597794	-2.48629e-06	0.000132876	chr9:21000001-24000001:0
9	21526069	rs117709246	T	C	50812	-0.746158	4.07334e-09	0.455572	0.000597738	-1.18142e-06	9.65789e-05	chr9:20000001-23000001:0
9	21640725	rs10965092	C	T	50812	0.852575	4.07334e-09	0.393895	0.000597687	1.18102e-06	9.65687e-05	chr9:20000001-23000001:0
9	21661518	rs530979952	A	G	50812	0.835426	4.07334e-09	0.403478	0.00059744	1.17906e-06	9.65186e-05	chr9:20000001-23000001:0
9	21657011	rs13300868	A	G	50812	0.804012	4.07334e-09	0.42139	0.000597131	1.17663e-06	9.64564e-05	chr9:20000001-23000001:0
9	21645065	rs2383199	T	A	50812	0.77867	4.07334e-09	0.436174	0.00059708	1.17622e-06	9.64458e-05	chr9:20000001-23000001:0
9	22608279	rs72697802	A	G	50812	-1.91069	4.07334e-09	0.0560441	0.000596977	-2.4588e-06	0.000131261	chr9:21000001-24000001:0
9	21946483	rs367566170	T	A	50812	0.351338	4.07334e-09	0.725335	0.000596398	1.17082e-06	9.6308e-05	chr9:20000001-23000001:0
9	21507589	rs1537275	C	T	50812	-0.714008	4.07334e-09	0.475222	0.000596368	-1.17058e-06	9.63018e-05	chr9:20000001-23000001:0
9	21559011	rs7029522	A	C	50812	-0.834422	4.07334e-09	0.404043	0.00059622	-1.16941e-06	9.62721e-05	chr9:20000001-23000001:0
9	21995044	rs55797833	T	G	50812	0.212385	4.07334e-09	0.831807	0.00059618	1.16909e-06	9.62642e-05	chr9:20000001-23000001:0
9	21662519	rs139141096	C	A	50812	-0.914445	4.07334e-09	0.360483	0.000596063	-1.16816e-06	9.62402e-05	chr9:20000001-23000001:0
9	21640483	rs531468926	C	T	50812	-0.935649	4.07334e-09	0.349454	0.000595971	-1.16744e-06	9.62218e-05	chr9:20000001-23000001:0
9	21514913	rs184495381	G	A	50812	-0.817587	4.07334e-09	0.413593	0.00059589	-1.16679e-06	9.62052e-05	chr9:20000001-23000001:0
9	21837680	rs559869036	C	G	50812	0.297679	4.07334e-09	0.765948	0.00059585	1.16647e-06	9.6197e-05	chr9:20000001-23000001:0
9	21675281	rs12554697	G	A	50812	0.20185	4.07334e-09	0.840034	0.000595831	1.16632e-06	9.61935e-05	chr9:20000001-23000001:0
9	21931710	rs570564627	G	T	50812	1.11564	4.07334e-09	0.264576	0.000595767	1.16581e-06	9.61805e-05	chr9:20000001-23000001:0
9	21674425	rs10965097	C	T	50812	0.507774	4.07334e-09	0.611612	0.000595607	1.16455e-06	9.61483e-05	chr9:20000001-23000001:0
9	22159585	rs72658403	T	C	50812	1.83538	4.07334e-09	0.0664499	0.000595511	2.48619e-06	0.000133433	chr9:21000001-24000001:0
9	21720998	rs13301346	C	T	50812	-0.785392	4.07334e-09	0.432224	0.000595276	-1.16191e-06	9.6081e-05	chr9:20000001-23000001:0
9	21961725	rs751503293	C	T	50812	-1.13415	4.07334e-09	0.25673	0.000594936	-1.15921e-06	9.60122e-05	chr9:20000001-23000001:0
9	21832091	rs150963772	C	T	50812	0.259292	4.07334e-09	0.79541	0.000594852	1.15854e-06	9.5995e-05	chr9:20000001-23000001:0
9	21992852	rs56235436	C	A	50812	-0.606201	4.07334e-09	0.544381	0.000594628	-1.15676e-06	9.59498e-05	chr9:20000001-23000001:0
9	21647450	rs10811578	T	C	50812	-0.477253	4.07334e-09	0.633182	0.000594315	-1.15426e-06	9.58861e-05	chr9:20000001-23000001:0
9	21566440	rs1377193	G	A	50812	-1.0659	6.26233e-08	0.286471	0.000594308	-1.15421e-06	9.58848e-05	chr9:20000001-23000001:0
9	21583457	rs10965073	T	G	50812	-0.88624	4.07334e-09	0.375488	0.000594293	-1.15409e-06	9.58819e-05	chr9:20000001-23000001:0
9	22609110	rs34864022	A	G	50812	-1.59883	4.07334e-09	0.109858	0.000594273	-2.42742e-06	0.000129842	chr9:21000001-24000001:0
9	22196340	rs184698092	G	T	50812	1.52971	4.07334e-09	0.126088	0.000594265	2.42098e-06	0.000129414	chr9:21000001-24000001:0
9	21647449	rs10811577	T	G	50812	-0.477253	4.07334e-09	0.633182	0.000594212	-1.15345e-06	9.58654e-05	chr9:20000001-23000001:0
9	21933938	rs140577117	G	A	50812	0.932123	4.07334e-09	0.351273	0.0005941	1.15255e-06	9.58427e-05	chr9:20000001-23000001:0
9	21678738	rs140789874	T	C	50812	-0.833322	4.07334e-09	0.404663	0.000594076	-1.15236e-06	9.58379e-05	chr9:20000001-23000001:0
9	21805172	rs192985108	G	C	50812	0.55886	4.07334e-09	0.576257	0.000594033	1.15202e-06	9.58294e-05	chr9:20000001-23000001:0
9	21610196	rs183301041	C	T	50812	-0.871856	4.07334e-09	0.383287	0.000593946	-1.15132e-06	9.58114e-05	chr9:20000001-23000001:0
9	21975319	rs36228834	T	A	50812	-2.307	4.07334e-09	0.0210548	0.000593756	-1.14981e-06	9.57731e-05	chr9:20000001-23000001:0
9	21669437	rs117689704	T	C	50812	0.60199	4.07334e-09	0.547181	0.000593737	1.14965e-06	9.57693e-05	chr9:20000001-23000001:0
9	21641672	rs567307821	T	A	50812	0.527128	4.07334e-09	0.598105	0.000593604	1.14859e-06	9.5742e-05	chr9:20000001-23000001:0
9	21672769	rs10120643	G	A	50812	0.85654	4.07334e-09	0.391699	0.00059351	1.14785e-06	9.57232e-05	chr9:20000001-23000001:0
9	21671046	rs151040438	A	G	50812	0.60199	4.07334e-09	0.547181	0.000593413	1.14707e-06	9.57036e-05	chr9:20000001-23000001:0
9	21660975	rs2035203	A	C	50812	0.789419	4.07334e-09	0.429867	0.000593228	1.14559e-06	9.56658e-05	chr9:20000001-23000001:0
9	21631998	rs7046171	G	A	50812	0.895664	4.07334e-09	0.370432	0.000593072	1.14435e-06	9.56343e-05	chr9:20000001-23000001:0
9	22472208	rs17240142	A	G	50812	1.70706	4.07334e-09	0.0878118	0.000593064	2.39462e-06	0.000127943	chr9:21000001-24000001:0
9	21964752	rs758833951	G	A	50812	-1.14265	4.07334e-09	0.253182	0.00059287	-1.14273e-06	9.55931e-05	chr9:20000001-23000001:0
9	21700059	rs117440770	A	G	50812	-0.563338	4.07334e-09	0.573205	0.000592836	-1.14245e-06	9.55862e-05	chr9:20000001-23000001:0
9	21702173	rs535468626	T	C	50812	-1.21152	4.07334e-09	0.225698	0.000592836	-1.14246e-06	9.55862e-05	chr9:20000001-23000001:0
9	21507082	rs1332182	G	T	50812	-0.701309	4.07334e-09	0.48311	0.000592565	-1.14028e-06	9.5531e-05	chr9:20000001-23000001:0
9	21676314	rs117811787	A	C	50812	0.56884	4.07334e-09	0.569465	0.000591472	1.13152e-06	9.53092e-05	chr9:20000001-23000001:0
9	21523385	rs532217621	T	C	50812	0.819791	4.07334e-09	0.412335	0.000591308	1.13021e-06	9.52758e-05	chr9:20000001-23000001:0
9	22472338	rs7026813	A	T	50812	1.70372	4.07334e-09	0.0884337	0.000591292	2.38254e-06	0.000127571	chr9:21000001-24000001:0
9	21916557	rs150309493	C	T	50812	-0.2473	4.07334e-09	0.804676	0.00059129	-1.13006e-06	9.52719e-05	chr9:20000001-23000001:0
9	21996780	rs73652816	G	A	50812	-0.932498	4.07334e-09	0.351079	0.000590861	-1.12661e-06	9.51849e-05	chr9:20000001-23000001:0
9	21997597	rs3218023	A	G	50812	-0.932498	4.07334e-09	0.351079	0.000590856	-1.12657e-06	9.51838e-05	chr9:20000001-23000001:0
9	21996835	rs73652817	C	A	50812	-0.932498	4.07334e-09	0.351079	0.000590823	-1.1263e-06	9.51771e-05	chr9:20000001-23000001:0
9	21996863	rs73652818	G	A	50812	-0.932498	4.07334e-09	0.351079	0.000590804	-1.12615e-06	9.51732e-05	chr9:20000001-23000001:0
9	21881338	rs4607709	T	C	50812	1.09667	4.07334e-09	0.272785	0.00059033	1.12233e-06	9.5077e-05	chr9:20000001-23000001:0
9	21506986	rs1332183	C	A	50812	-1.47824	4.07334e-09	0.139343	0.000589758	-1.11772e-06	9.496e-05	chr9:20000001-23000001:0
9	21664040	rs11790232	G	A	50812	0.764756	4.07334e-09	0.444417	0.000589519	1.11579e-06	9.49116e-05	chr9:20000001-23000001:0
9	21678902	rs7035252	A	G	50812	0.726499	4.07334e-09	0.467533	0.000589389	1.11474e-06	9.48851e-05	chr9:20000001-23000001:0
9	21691467	rs1869206	A	T	50812	1.58019	4.07334e-09	0.114064	0.000589301	1.11403e-06	9.48677e-05	chr9:20000001-23000001:0
9	21868981	rs565071024	C	T	50812	-0.422625	4.07334e-09	0.672569	0.000589056	-1.11205e-06	9.4817e-05	chr9:20000001-23000001:0
9	22166917	rs861190	G	A	50812	1.30448	4.07334e-09	0.19207	0.000588977	2.52986e-06	0.0001379	chr9:21000001-24000001:0
9	21526597	rs574817717	A	G	50812	0.819791	4.07334e-09	0.412335	0.000588809	1.11005e-06	9.47667e-05	chr9:20000001-23000001:0
9	21794486	rs117585495	T	C	50812	0.268108	4.07334e-09	0.788616	0.0005887	1.10917e-06	9.47446e-05	chr9:20000001-23000001:0
9	21659157	rs9969790	T	A	50812	0.769909	4.07334e-09	0.441354	0.00058865	1.10876e-06	9.47344e-05	chr9:20000001-23000001:0
9	22182700	rs142460168	C	T	50812	1.74965	4.07334e-09	0.0801781	0.00058861	2.38109e-06	0.000128145	chr9:21000001-24000001:0
9	21664623	rs7855793	G	A	50812	0.761424	4.07334e-09	0.446404	0.000588605	1.1084e-06	9.47252e-05	chr9:20000001-23000001:0
9	21658507	rs12340925	C	A	50812	0.769732	4.07334e-09	0.441459	0.000588437	1.10704e-06	9.4691e-05	chr9:20000001-23000001:0
9	21669694	rs78016461	G	A	50812	0.582028	4.07334e-09	0.560548	0.000588389	1.10665e-06	9.46813e-05	chr9:20000001-23000001:0
9	21835425	rs117415502	A	G	50812	0.549219	4.07334e-09	0.582855	0.000587955	1.10313e-06	9.45927e-05	chr9:20000001-23000001:0
9	21678022	rs16938533	T	A	50812	0.721671	1.32019e-07	0.470497	0.000587937	1.10298e-06	9.45888e-05	chr9:20000001-23000001:0
9	22465218	rs62574790	A	C	50812	1.75347	4.07334e-09	0.0795207	0.000587742	2.35855e-06	0.000126837	chr9:21000001-24000001:0
9	21663655	rs77104510	A	G	50812	0.944966	4.07334e-09	0.344676	0.000587676	1.10086e-06	9.45354e-05	chr9:20000001-23000001:0
9	21820450	rs542337601	G	T	50812	-0.586035	4.07334e-09	0.557852	0.000587425	-1.09882e-06	9.44841e-05	chr9:20000001-23000001:0
9	21664307	rs10811580	G	C	50812	0.75611	4.07334e-09	0.449583	0.00058736	1.09829e-06	9.4471e-05	chr9:20000001-23000001:0
9	21895053	rs10118406	G	A	50812	1.0987	4.07334e-09	0.271897	0.000587223	1.09718e-06	9.44434e-05	chr9:20000001-23000001:0
9	21656683	rs2025330	G	C	50812	0.242972	4.07334e-09	0.808027	0.000587105	1.09622e-06	9.44185e-05	chr9:20000001-23000001:0
9	22182939	rs828578	A	G	50812	-2.42731	4.07334e-09	0.0152112	0.000587052	-2.76148e-06	0.000152929	chr9:21000001-24000001:0
9	21609494	rs778908603	C	T	50812	-0.938674	4.07334e-09	0.347898	0.000586853	-1.09417e-06	9.43672e-05	chr9:20000001-23000001:0
9	21673153	rs16938524	C	A	50812	0.835673	4.07334e-09	0.403339	0.000586766	1.09346e-06	9.43496e-05	chr9:20000001-23000001:0
9	21566730	rs7865428	G	A	50812	-0.80214	6.26233e-08	0.422472	0.000586717	-1.09306e-06	9.43396e-05	chr9:20000001-23000001:0
9	21976402	rs113650570	G	A	50812	-2.26921	4.07334e-09	0.0232555	0.000586511	-1.09139e-06	9.42975e-05	chr9:20000001-23000001:0
9	21973573	rs756102261	G	T	50812	-0.253809	4.07334e-09	0.799643	0.000586498	-1.09127e-06	9.42946e-05	chr9:20000001-23000001:0
9	21671604	rs16938523	G	T	50812	0.829059	4.07334e-09	0.407071	0.000586391	1.0904e-06	9.42728e-05	chr9:20000001-23000001:0
9	21660143	rs10120737	A	G	50812	0.760617	9.24337e-08	0.446886	0.000585876	1.08621e-06	9.41676e-05	chr9:20000001-23000001:0
9	21969111	rs186068272	C	T	50812	-0.00996527	4.07334e-09	0.992049	0.000585844	1.08594e-06	9.41611e-05	chr9:20000001-23000001:0
9	22476281	rs77925074	G	A	50812	1.7424	4.07334e-09	0.0814388	0.000585798	2.34697e-06	0.000126539	chr9:21000001-24000001:0
9	21678321	rs2891163	G	C	50812	0.714605	4.07334e-09	0.474853	0.000585699	1.08476e-06	9.41314e-05	chr9:20000001-23000001:0
9	21524348	rs118013892	C	T	50812	1.03698	4.07334e-09	0.299744	0.000585663	1.08446e-06	9.4124e-05	chr9:20000001-23000001:0
9	21880889	rs13300268	T	G	50812	0.26105	4.07334e-09	0.794054	0.000585518	-1.08328e-06	9.40945e-05	chr9:20000001-23000001:0
9	21675716	rs7021741	A	C	50812	0.709626	4.07334e-09	0.477936	0.000585485	1.08301e-06	9.40876e-05	chr9:20000001-23000001:0
9	21633742	rs6475543	A	G	50812	0.808032	4.07334e-09	0.419072	0.000585319	1.08165e-06	9.40536e-05	chr9:20000001-23000001:0
9	21718477	rs116892746	G	A	50812	0.167228	4.07334e-09	0.867191	0.000585282	1.08135e-06	9.40458e-05	chr9:20000001-23000001:0
9	21774164	rs13295549	A	G	50812	0.670139	4.07334e-09	0.502769	0.000584945	-1.07859e-06	9.39769e-05	chr9:20000001-23000001:0
9	21671748	rs62557244	A	G	50812	0.826778	4.07334e-09	0.408363	0.000584724	1.07678e-06	9.39317e-05	chr9:20000001-23000001:0
9	21977774	rs552384079	A	T	50812	-0.00505213	4.07334e-09	0.995969	0.000584675	1.07638e-06	9.39217e-05	chr9:20000001-23000001:0
9	21747904	rs563368208	A	T	50812	0.343808	4.07334e-09	0.730991	0.000584557	1.0754e-06	9.38972e-05	chr9:20000001-23000001:0
9	21806421	rs181805916	A	G	50812	-0.547682	4.07334e-09	0.58391	0.000584542	-1.07529e-06	9.38944e-05	chr9:20000001-23000001:0
9	21502253	rs552554162	A	G	50812	0.855944	4.07334e-09	0.392029	0.000584409	1.07419e-06	9.3867e-05	chr9:20000001-23000001:0
9	22443763	rs62574782	A	G	50812	1.86957	4.07334e-09	0.0615436	0.000584272	2.32876e-06	0.000125684	chr9:21000001-24000001:0
9	21522416	rs146133204	T	C	50812	0.679488	4.07334e-09	0.496829	0.000584266	1.07302e-06	9.38378e-05	chr9:20000001-23000001:0
9	21663697	rs12345466	T	C	50812	0.742034	4.07334e-09	0.458067	0.000583914	1.07013e-06	9.37657e-05	chr9:20000001-23000001:0
9	21603975	rs191652777	A	G	50812	-0.744652	4.07334e-09	0.456482	0.000583833	-1.06946e-06	9.37488e-05	chr9:20000001-23000001:0
9	21679188	rs6475545	G	C	50812	0.703874	4.07334e-09	0.481511	0.000583721	1.06854e-06	9.3726e-05	chr9:20000001-23000001:0
9	21671321	rs13301949	T	A	50812	0.82258	4.07334e-09	0.410747	0.000583717	1.06851e-06	9.37253e-05	chr9:20000001-23000001:0
9	21508129	rs146253528	A	C	50812	-0.723006	4.07334e-09	0.469676	0.000583715	-1.06849e-06	9.37246e-05	chr9:20000001-23000001:0
9	21823535	rs13297089	T	C	50812	0.209768	4.07334e-09	0.833849	0.000583264	-1.06477e-06	9.36319e-05	chr9:20000001-23000001:0
9	21664643	rs7855610	C	T	50812	0.738641	4.07334e-09	0.460125	0.000583062	1.06311e-06	9.35907e-05	chr9:20000001-23000001:0
9	21661172	rs2035204	C	T	50812	0.746635	4.07334e-09	0.455284	0.000582523	1.05867e-06	9.34802e-05	chr9:20000001-23000001:0
9	21660295	rs10114690	C	A	50812	0.746814	4.07334e-09	0.455176	0.000582474	1.05826e-06	9.34701e-05	chr9:20000001-23000001:0
9	22466791	rs62574793	A	G	50812	1.70293	4.07334e-09	0.0885821	0.000582369	2.32159e-06	0.000125675	chr9:21000001-24000001:0
9	22466431	rs62574792	G	T	50812	1.69706	4.07334e-09	0.0896846	0.000582084	2.31943e-06	0.000125599	chr9:21000001-24000001:0
9	21926455	rs531087423	G	C	50812	-0.975005	4.07334e-09	0.329558	0.000581982	-1.05419e-06	9.33688e-05	chr9:20000001-23000001:0
9	22468301	rs16906157	C	T	50812	1.70209	4.07334e-09	0.0887376	0.000581767	2.31864e-06	0.000125625	chr9:21000001-24000001:0
9	21551046	rs75200641	G	C	50812	-0.656139	4.07334e-09	0.511735	0.000581764	-1.05239e-06	9.33239e-05	chr9:20000001-23000001:0
9	21683805	rs1377197	T	C	50812	0.656698	4.07334e-09	0.511375	0.000581486	-1.05009e-06	9.32669e-05	chr9:20000001-23000001:0
9	21666566	rs62556323	G	C	50812	0.730656	4.07334e-09	0.464989	0.00058122	1.04788e-06	9.32123e-05	chr9:20000001-23000001:0
9	21675937	rs141879961	C	T	50812	-0.591983	4.07334e-09	0.553862	0.000581103	-1.04691e-06	9.31882e-05	chr9:20000001-23000001:0
9	21554457	rs10738594	C	T	50812	-1.0278	4.07334e-09	0.304042	0.000581095	-1.04685e-06	9.31864e-05	chr9:20000001-23000001:0
9	21505538	rs75051267	G	A	50812	-0.685402	4.07334e-09	0.49309	0.000580908	-1.0453e-06	9.3148e-05	chr9:20000001-23000001:0
9	21876407	rs4977739	A	G	50812	1.06456	4.07334e-09	0.287075	0.00058087	1.04498e-06	9.31405e-05	chr9:20000001-23000001:0
9	21631987	rs7045810	A	G	50812	0.782614	4.07334e-09	0.433854	0.000580768	1.04413e-06	9.31193e-05	chr9:20000001-23000001:0
9	21504583	rs1412394	T	C	50812	-0.494877	4.07334e-09	0.620687	0.0005807	-1.04356e-06	9.31052e-05	chr9:20000001-23000001:0
9	21708726	rs112682134	T	C	50812	-1.06885	4.07334e-09	0.285136	0.000580586	-1.04262e-06	9.30816e-05	chr9:20000001-23000001:0
9	21702646	rs117174861	A	T	50812	-0.545332	4.07334e-09	0.585525	0.000580227	-1.03963e-06	9.30078e-05	chr9:20000001-23000001:0
9	21978979	rs2518720	C	T	50812	-0.753584	4.07334e-09	0.451099	0.000580162	-1.03909e-06	9.29946e-05	chr9:20000001-23000001:0
9	21665136	rs7859292	G	A	50812	0.725652	4.07334e-09	0.468052	0.00057998	1.03757e-06	9.29568e-05	chr9:20000001-23000001:0
9	21630635	rs35961409	A	G	50812	0.839951	4.07334e-09	0.400936	0.000579823	1.03626e-06	9.29245e-05	chr9:20000001-23000001:0
9	21535872	rs17787044	T	C	50812	0.720617	4.07334e-09	0.471145	0.00057981	1.03616e-06	9.29219e-05	chr9:20000001-23000001:0
9	21528904	rs72703448	T	C	50812	-1.029	4.07334e-09	0.303478	0.000579675	-1.03503e-06	9.28939e-05	chr9:20000001-23000001:0
9	21624843	rs569174623	A	T	50812	-0.568732	4.07334e-09	0.569538	0.000579642	-1.03476e-06	9.28873e-05	chr9:20000001-23000001:0
9	21528789	rs145033001	G	A	50812	0.465561	4.07334e-09	0.64153	0.000579271	1.03166e-06	9.28106e-05	chr9:20000001-23000001:0
9	22180264	rs7469871	A	C	50812	-2.34739	4.07334e-09	0.0189055	0.000579113	-2.67093e-06	0.000149294	chr9:21000001-24000001:0
9	21947957	rs2811720	G	C	50812	0.519842	4.07334e-09	0.603174	0.00057904	1.02972e-06	9.27629e-05	chr9:20000001-23000001:0
9	22187385	rs1095905	A	T	50812	-1.64989	4.07334e-09	0.098966	0.000579032	-2.59936e-06	0.000144813	chr9:21000001-24000001:0
9	21889292	rs4607704	A	G	50812	1.04977	4.07334e-09	0.293822	0.000578904	1.02859e-06	9.27353e-05	chr9:20000001-23000001:0
9	21947472	rs2811719	G	C	50812	0.51277	4.07334e-09	0.608112	0.000578765	1.02743e-06	9.27063e-05	chr9:20000001-23000001:0
9	21713923	rs117952513	C	A	50812	1.26857	4.07334e-09	0.204596	0.000578405	1.02441e-06	9.26318e-05	chr9:20000001-23000001:0
9	21889401	rs4593639	A	T	50812	1.04709	4.07334e-09	0.295056	0.000578317	1.02368e-06	9.26142e-05	chr9:20000001-23000001:0
9	21610611	rs147755624	C	T	50812	1.10332	4.07334e-09	0.269889	0.000578227	1.02292e-06	9.2595e-05	chr9:20000001-23000001:0
9	21665240	rs16938518	A	T	50812	0.716799	4.07334e-09	0.473498	0.000578028	1.02125e-06	9.25543e-05	chr9:20000001-23000001:0
9	21881557	rs376007846	T	C	50812	0.335426	4.07334e-09	0.737304	0.000577978	1.02083e-06	9.25438e-05	chr9:20000001-23000001:0
9	21672010	rs10120436	G	A	50812	0.797188	4.07334e-09	0.425342	0.000577726	1.01872e-06	9.24919e-05	chr9:20000001-23000001:0
9	21835788	rs144366325	A	G	50812	-0.9277	4.07334e-09	0.353563	0.000577573	-1.01743e-06	9.24603e-05	chr9:20000001-23000001:0
9	21672256	rs560256267	T	C	50812	0.533798	4.07334e-09	0.593481	0.00057752	1.01698e-06	9.24492e-05	chr9:20000001-23000001:0
9	22552593	rs1499544	T	A	50812	-1.57387	4.07334e-09	0.115517	0.000577406	-2.33371e-06	0.000127762	chr9:21000001-24000001:0
9	21807327	rs75002873	G	A	50812	1.15282	4.07334e-09	0.248986	0.000577241	1.01464e-06	9.23915e-05	chr9:20000001-23000001:0
9	21664809	rs7855835	C	A	50812	0.713063	4.07334e-09	0.475807	0.000577093	1.01339e-06	9.2361e-05	chr9:20000001-23000001:0
9	21663844	rs11789795	C	T	50812	0.710723	4.07334e-09	0.477256	0.000577035	1.0129e-06	9.23491e-05	chr9:20000001-23000001:0
9	21786490	rs184359672	T	A	50812	0.294636	4.07334e-09	0.768272	0.000576915	1.01189e-06	9.23241e-05	chr9:20000001-23000001:0
9	21944544	rs10965193	G	A	50812	0.268008	4.07334e-09	0.788693	0.000576899	1.01175e-06	9.23207e-05	chr9:20000001-23000001:0
9	21607806	rs149189552	T	A	50812	-0.788082	4.07334e-09	0.430649	0.000576609	-1.00931e-06	9.2261e-05	chr9:20000001-23000001:0
9	21947885	rs74605971	T	A	50812	0.267678	4.07334e-09	0.788947	0.000576606	1.00928e-06	9.22602e-05	chr9:20000001-23000001:0
9	21772086	rs80026621	A	G	50812	0.107662	4.07334e-09	0.914264	0.000576541	-1.00873e-06	9.22468e-05	chr9:20000001-23000001:0
9	21661236	rs2035205	G	A	50812	0.720916	4.07334e-09	0.470961	0.000576513	1.0085e-06	9.22412e-05	chr9:20000001-23000001:0
9	22593119	rs569729013	A	G	50812	2.02385	4.07334e-09	0.0429853	0.000576475	2.29884e-06	0.000125613	chr9:21000001-24000001:0
9	21659425	rs2165410	G	A	50812	0.718987	4.07334e-09	0.472149	0.000576394	1.0075e-06	9.22166e-05	chr9:20000001-23000001:0
9	21598485	rs7873046	A	G	50812	0.42698	4.07334e-09	0.669394	0.000576389	1.00745e-06	9.22156e-05	chr9:20000001-23000001:0
9	21648256	rs7861795	A	G	50812	0.819781	4.07334e-09	0.412341	0.000576317	1.00685e-06	9.22006e-05	chr9:20000001-23000001:0
9	21814483	rs535709806	C	G	50812	-1.00971	4.07334e-09	0.312633	0.000576299	-1.00669e-06	9.21968e-05	chr9:20000001-23000001:0
9	21662863	rs4350061	A	T	50812	0.712277	4.07334e-09	0.476293	0.000576174	1.00564e-06	9.21711e-05	chr9:20000001-23000001:0
9	21665604	rs10119076	C	A	50812	0.706872	4.07334e-09	0.479646	0.000576011	1.00426e-06	9.21373e-05	chr9:20000001-23000001:0
9	21663529	rs12340629	G	T	50812	0.718422	4.07334e-09	0.472497	0.000575934	1.00361e-06	9.21214e-05	chr9:20000001-23000001:0
9	21854199	rs4636295	A	G	50812	0.564642	4.07334e-09	0.572317	0.000575354	9.987e-07	9.20019e-05	chr9:20000001-23000001:0
9	21998381	rs533852545	C	A	50812	-0.0202838	4.07334e-09	0.983817	0.000575348	9.98646e-07	9.19999e-05	chr9:20000001-23000001:0
9	21660760	rs2123337	G	A	50812	0.715588	4.07334e-07	0.474246	0.000575306	9.98293e-07	9.19914e-05	chr9:20000001-23000001:0
9	21673608	rs16938527	G	A	50812	0.728668	4.07334e-09	0.466205	0.000575239	9.9772e-07	9.19774e-05	chr9:20000001-23000001:0
9	21536428	rs75831973	C	A	50812	0.703247	4.07334e-09	0.481902	0.000575186	9.97272e-07	9.19664e-05	chr9:20000001-23000001:0
9	21911184	rs573530549	G	A	50812	0.111033	4.07334e-09	0.91159	0.000575112	9.96639e-07	9.19509e-05	chr9:20000001-23000001:0
9	21598941	rs7032413	T	C	50812	0.421299	4.07334e-09	0.673537	0.00057506	9.96199e-07	9.19403e-05	chr9:20000001-23000001:0
9	21585265	rs970987	C	A	50812	-0.793377	4.07334e-09	0.427558	0.000574956	-9.95316e-07	9.19187e-05	chr9:20000001-23000001:0
9	21953720	rs144894310	C	G	50812	0.165122	4.07334e-09	0.868848	0.000574956	9.95318e-07	9.19188e-05	chr9:20000001-23000001:0
9	21856470	rs4977734	A	C	50812	0.554304	4.07334e-09	0.579371	0.000574841	9.94342e-07	9.18955e-05	chr9:20000001-23000001:0
9	21870677	rs189171349	A	G	50812	0.900939	4.07334e-09	0.367621	0.000574742	9.93503e-07	9.18744e-05	chr9:20000001-23000001:0
9	21656749	rs12338476	G	A	50812	0.742215	4.07334e-09	0.457957	0.000574651	9.92726e-07	9.18555e-05	chr9:20000001-23000001:0
9	21662080	rs7875887	C	T	50812	0.741108	4.07334e-09	0.458628	0.000574446	9.90982e-07	9.1813e-05	chr9:20000001-23000001:0
9	21530541	rs10811560	C	T	50812	-0.599393	4.07334e-09	0.548911	0.000574069	-9.87774e-07	9.17347e-05	chr9:20000001-23000001:0
9	22334799	rs192011380	A	C	50812	1.83523	4.07334e-09	0.0664715	0.000573992	2.29472e-06	0.000125965	chr9:21000001-24000001:0
9	21919250	rs117175095	G	A	50812	-0.951959	4.07334e-09	0.341118	0.000573846	-9.85866e-07	9.16883e-05	chr9:20000001-23000001:0
9	21596053	rs1871103	G	T	50812	0.411766	4.07334e-09	0.680511	0.000573706	9.84675e-07	9.16596e-05	chr9:20000001-23000001:0
9	22591315	rs5007257	T	C	50812	-1.56258	4.07334e-09	0.118152	0.000573671	-2.3079e-06	0.000126953	chr9:21000001-24000001:0
9	21506730	rs1929978	A	T	50812	-0.678239	4.07334e-09	0.49762	0.00057328	-9.81034e-07	9.15709e-05	chr9:20000001-23000001:0
9	21654492	rs192526774	G	A	50812	0.539124	4.07334e-09	0.589801	0.000573202	9.80367e-07	9.15547e-05	chr9:20000001-23000001:0
9	22293454	rs185209636	T	C	50812	2.46926	4.07334e-09	0.0135392	0.000573052	2.32764e-06	0.000128462	chr9:21000001-24000001:0
9	21528681	rs73424361	A	C	50812	0.685509	4.07334e-09	0.493023	0.000573005	9.78681e-07	9.15139e-05	chr9:20000001-23000001:0
9	21609348	rs556627668	T	C	50812	0.509433	4.07334e-09	0.610449	0.000572607	9.75275e-07	9.14312e-05	chr9:20000001-23000001:0
9	21526708	rs117918196	A	G	50812	0.688748	4.07334e-09	0.490982	0.000572594	9.75161e-07	9.14285e-05	chr9:20000001-23000001:0
9	21978975	rs144441442	G	A	50812	0.49435	4.07334e-09	0.621059	0.000572583	9.75071e-07	9.14262e-05	chr9:20000001-23000001:0
9	21843736	rs6475590	A	G	50812	-1.61119	4.07334e-09	0.107138	0.000572508	-9.74426e-07	9.14106e-05	chr9:20000001-23000001:0
9	21664824	rs7855837	C	A	50812	0.6912	4.07334e-09	0.48944	0.00057222	9.71956e-07	9.13509e-05	chr9:20000001-23000001:0
9	21528852	rs73424364	T	C	50812	0.6819	4.07334e-09	0.495302	0.000572214	9.71901e-07	9.13495e-05	chr9:20000001-23000001:0
9	21811356	rs551757096	A	G	50812	-0.733601	4.07334e-09	0.463192	0.000572106	-9.70975e-07	9.1327e-05	chr9:20000001-23000001:0
9	21985947	rs117447159	T	C	50812	1.62066	4.07334e-09	0.105091	0.000572003	9.70092e-07	9.13059e-05	chr9:20000001-23000001:0
9	21517924	rs184641638	A	G	50812	-0.690407	4.07334e-09	0.489938	0.000571864	-9.68888e-07	9.12766e-05	chr9:20000001-23000001:0
9	22467696	rs16906154	A	G	50812	1.66989	4.07334e-09	0.0949409	0.000571852	2.25072e-06	0.000123473	chr9:21000001-24000001:0
9	21652537	rs563408743	G	A	50812	-0.735664	4.07334e-09	0.461935	0.000571835	-9.68645e-07	9.12708e-05	chr9:20000001-23000001:0
9	21735876	rs78929042	C	T	50812	0.158519	4.07334e-09	0.874048	0.000571673	-9.67251e-07	9.1237e-05	chr9:20000001-23000001:0
9	21499564	rs62562971	G	A	50812	0.624139	4.07334e-09	0.532536	0.000571524	9.65966e-07	9.1206e-05	chr9:20000001-23000001:0
9	21568120	rs12376253	A	T	50812	-0.827701	4.07334e-09	0.40784	0.000571524	-9.65965e-07	9.1206e-05	chr9:20000001-23000001:0
9	21499624	rs7849420	A	C	50812	-0.89446	4.07334e-09	0.371076	0.000571504	-9.65788e-07	9.12015e-05	chr9:20000001-23000001:0
9	21516361	rs117537277	T	C	50812	0.306702	4.07334e-09	0.75907	0.000571469	9.65487e-07	9.11943e-05	chr9:20000001-23000001:0
9	21654764	rs13285440	G	C	50812	0.72879	4.07334e-09	0.46613	0.000571468	9.65478e-07	9.11943e-05	chr9:20000001-23000001:0
9	21999800	rs3218007	C	T	50812	-1.50127	4.07334e-09	0.133287	0.000571393	-9.64837e-07	9.11788e-05	chr9:20000001-23000001:0
9	21679152	rs6475544	A	G	50812	0.303142	4.07334e-09	0.761782	0.000571334	9.64323e-07	9.11664e-05	chr9:20000001-23000001:0
9	22472289	rs7027027	G	T	50812	1.66623	4.07334e-09	0.095668	0.000571198	2.24574e-06	0.000123295	chr9:21000001-24000001:0
9	21520963	rs2383195	A	G	50812	-0.652872	4.07334e-09	0.513839	0.000571194	-9.63117e-07	9.11371e-05	chr9:20000001-23000001:0
9	21898997	rs11531716	A	G	50812	1.03188	4.07334e-09	0.302127	0.000571156	9.62793e-07	9.11297e-05	chr9:20000001-23000001:0
9	21660495	rs2039587	T	A	50812	0.724855	4.07334e-09	0.468541	0.000570943	9.60951e-07	9.1085e-05	chr9:20000001-23000001:0
9	21681191	rs13287072	C	T	50812	0.984111	4.07334e-09	0.325061	0.000570858	9.60223e-07	9.10676e-05	chr9:20000001-23000001:0
9	21520962	rs117132561	T	C	50812	0.683272	4.07334e-09	0.494435	0.000570759	9.59365e-07	9.10468e-05	chr9:20000001-23000001:0
9	21876583	rs151061140	T	C	50812	0.877992	4.07334e-09	0.379948	0.000570689	9.58757e-07	9.10321e-05	chr9:20000001-23000001:0
9	21662683	rs4446814	G	A	50812	0.691657	4.07334e-09	0.489153	0.000570631	9.58258e-07	9.10201e-05	chr9:20000001-23000001:0
9	21944627	rs4246843	C	T	50812	0.79953	4.07334e-09	0.423983	0.000570629	9.58239e-07	9.10196e-05	chr9:20000001-23000001:0
9	21628558	rs6475542	A	C	50812	-0.411765	4.07334e-09	0.680512	0.000570357	-9.55883e-07	9.09629e-05	chr9:20000001-23000001:0
9	21650633	rs77221078	A	G	50812	-0.784353	4.07334e-09	0.432833	0.000570267	-9.55102e-07	9.09441e-05	chr9:20000001-23000001:0
9	21961744	rs117462890	T	C	50812	1.01731	4.07334e-09	0.309008	0.000570239	9.54862e-07	9.09384e-05	chr9:20000001-23000001:0
9	21934805	rs55697236	T	C	50812	0.644999	4.07334e-09	0.518928	0.000569931	9.52195e-07	9.08743e-05	chr9:20000001-23000001:0
9	21588787	rs138565786	A	G	50812	-0.504486	4.07334e-09	0.61392	0.000569568	-9.49035e-07	9.07983e-05	chr9:20000001-23000001:0
9	21894137	rs143836565	A	G	50812	0.271553	4.07334e-09	0.785966	0.00056943	9.4784e-07	9.07696e-05	chr9:20000001-23000001:0
9	21798362	rs138539136	G	A	50812	-1.01353	4.07334e-09	0.310807	0.000569393	-9.47514e-07	9.07618e-05	chr9:20000001-23000001:0
9	21675043	rs16938529	A	T	50812	-0.711154	4.07334e-09	0.476989	0.000569369	-9.47311e-07	9.07569e-05	chr9:20000001-23000001:0
9	21794359	rs12378701	T	C	50812	-0.150062	4.07334e-09	0.880716	0.000569341	-9.47063e-07	9.07508e-05	chr9:20000001-23000001:0
9	21993720	rs111690342	C	T	50812	-0.814478	4.07334e-09	0.415371	0.000569271	-9.46457e-07	9.07365e-05	chr9:20000001-23000001:0
9	21775573	rs12348884	G	A	50812	-1.4397	4.07334e-09	0.149953	0.000568963	-9.43775e-07	9.06722e-05	chr9:20000001-23000001:0
9	21802922	rs117769854	C	G	50812	0.417855	4.07334e-09	0.676053	0.000568944	9.43605e-07	9.0668e-05	chr9:20000001-23000001:0
9	21889171	rs149510129	T	A	50812	-1.10763	4.07334e-09	0.26802	0.000568718	-9.41634e-07	9.06209e-05	chr9:20000001-23000001:0
9	21666379	rs57794701	A	G	50812	0.703964	4.07334e-09	0.481455	0.000568697	9.41455e-07	9.06167e-05	chr9:20000001-23000001:0
9	22200159	rs113504040	G	A	50812	1.49618	4.07334e-09	0.134607	0.000568437	2.26339e-06	0.000125233	chr9:21000001-24000001:0
9	21526317	rs10122228	A	C	50812	-0.674578	6.39887e-08	0.499944	0.000567961	-9.35022e-07	9.04629e-05	chr9:20000001-23000001:0
9	22495034	rs62572286	G	A	50812	1.66879	4.07334e-09	0.0951585	0.000567892	2.22351e-06	0.000122599	chr9:21000001-24000001:0
9	21713653	rs184969027	G	A	50812	-0.893841	4.07334e-09	0.371407	0.000567752	-9.33192e-07	9.04193e-05	chr9:20000001-23000001:0
9	21679189	rs6475546	T	C	50812	0.286235	4.07334e-09	0.774698	0.00056753	9.31244e-07	9.03729e-05	chr9:20000001-23000001:0
9	21547124	rs183710299	G	A	50812	0.41087	4.07334e-09	0.681168	0.000567463	9.30653e-07	9.03587e-05	chr9:20000001-23000001:0
9	21667762	rs7868228	G	A	50812	0.698757	4.07334e-09	0.484704	0.000567448	9.30523e-07	9.03557e-05	chr9:20000001-23000001:0
9	21707908	rs151031109	A	T	50812	0.181305	4.07334e-09	0.856128	0.000567432	9.30385e-07	9.03523e-05	chr9:20000001-23000001:0
9	21954184	rs145350526	T	C	50812	1.01731	4.07334e-09	0.309008	0.000567331	9.29496e-07	9.03312e-05	chr9:20000001-23000001:0
9	21918382	rs555865995	A	G	50812	-1.11982	4.07334e-09	0.26279	0.000567261	-9.28876e-07	9.03162e-05	chr9:20000001-23000001:0
9	21721502	rs138579303	C	T	50812	0.063454	4.07334e-09	0.949405	0.000567162	9.2801e-07	9.02958e-05	chr9:20000001-23000001:0
9	21721061	rs12336169	T	A	50812	0.228905	4.07334e-09	0.818943	0.000567038	9.2692e-07	9.027e-05	chr9:20000001-23000001:0
9	21751775	rs187284165	A	C	50812	0.234394	4.07334e-09	0.814679	0.000566924	9.25914e-07	9.02459e-05	chr9:20000001-23000001:0
9	21662343	rs7862370	T	C	50812	0.708377	4.07334e-09	0.478711	0.000566754	9.2442e-07	9.02105e-05	chr9:20000001-23000001:0
9	21518564	rs118006317	T	C	50812	-0.960497	4.07334e-09	0.336805	0.000566732	-9.24223e-07	9.02057e-05	chr9:20000001-23000001:0
9	22495005	rs62572285	G	A	50812	1.66715	4.07334e-09	0.0954854	0.000566686	2.21533e-06	0.000122339	chr9:21000001-24000001:0
9	21733644	rs6475567	T	A	50812	0.218126	4.07334e-09	0.827331	0.000566639	9.2341e-07	9.01865e-05	chr9:20000001-23000001:0
9	21604257	rs149135581	G	T	50812	-0.989585	4.07334e-09	0.322377	0.000566609	-9.23144e-07	9.01801e-05	chr9:20000001-23000001:0
9	21782430	rs12380146	G	A	50812	-0.183043	4.07334e-09	0.854764	0.000566521	-9.22369e-07	9.01616e-05	chr9:20000001-23000001:0
9	21986218	rs3731213	C	T	50812	-0.50126	4.07334e-09	0.616188	0.000566342	-9.20785e-07	9.01241e-05	chr9:20000001-23000001:0
9	21996930	rs117307963	G	A	50812	-0.360345	4.07334e-09	0.718589	0.000565946	9.17292e-07	9.00413e-05	chr9:20000001-23000001:0
9	21932366	rs12003714	A	G	50812	0.483095	4.07334e-09	0.629028	0.000565837	9.16328e-07	9.00185e-05	chr9:20000001-23000001:0
9	21581419	rs551953157	C	T	50812	0.569429	4.07334e-09	0.569065	0.000565832	9.16283e-07	9.00173e-05	chr9:20000001-23000001:0
9	21655546	rs56367157	T	G	50812	-0.442505	4.07334e-09	0.658124	0.000565703	-9.15142e-07	8.99903e-05	chr9:20000001-23000001:0
9	21681599	rs575274591	A	G	50812	0.321565	4.07334e-09	0.747782	0.000565604	9.14266e-07	8.99696e-05	chr9:20000001-23000001:0
9	21666066	rs10119803	G	C	50812	0.687325	4.07334e-09	0.491878	0.000565353	9.12038e-07	8.99169e-05	chr9:20000001-23000001:0
9	21667373	rs7853884	T	C	50812	0.691208	4.07334e-09	0.489435	0.000565288	9.1146e-07	8.99033e-05	chr9:20000001-23000001:0
9	21551614	rs10491565	G	A	50812	0.41312	6.26233e-08	0.679519	0.00056492	9.08196e-07	8.98261e-05	chr9:20000001-23000001:0
9	21674886	rs148035103	C	T	50812	0.572173	4.07334e-09	0.567205	0.000564699	9.06225e-07	8.97797e-05	chr9:20000001-23000001:0
9	21533622	rs117760243	A	G	50812	0.654251	4.07334e-09	0.51295	0.000564657	9.05855e-07	8.9771e-05	chr9:20000001-23000001:0
9	21765330	rs6475575	C	T	50812	0.219749	4.07334e-09	0.826067	0.000564414	9.03691e-07	8.972e-05	chr9:20000001-23000001:0
9	21699022	rs576870193	C	T	50812	-0.915077	4.07334e-09	0.360151	0.00056425	-9.02233e-07	8.96856e-05	chr9:20000001-23000001:0
9	21678973	rs7035284	A	G	50812	0.263317	4.07334e-09	0.792306	0.000563561	8.96077e-07	8.9541e-05	chr9:20000001-23000001:0
9	21617179	rs75636035	A	G	50812	-0.742423	4.07334e-09	0.457831	0.000563448	-8.95058e-07	8.95169e-05	chr9:20000001-23000001:0
9	21531047	rs75790274	A	G	50812	0.64855	4.07334e-09	0.516629	0.000563439	8.94977e-07	8.95151e-05	chr9:20000001-23000001:0
9	21732337	rs544864189	A	G	50812	0.568563	4.07334e-09	0.569653	0.000563374	8.94394e-07	8.95014e-05	chr9:20000001-23000001:0
9	21903882	rs117251960	G	A	50812	-0.149152	4.07334e-09	0.881434	0.000563284	-8.93586e-07	8.94823e-05	chr9:20000001-23000001:0
9	21727608	rs530774159	A	G	50812	0.756466	4.07334e-09	0.44937	0.000563183	8.92691e-07	8.94616e-05	chr9:20000001-23000001:0
9	21926591	rs7042832	G	T	50812	0.487267	4.07334e-09	0.626069	0.000563133	8.92241e-07	8.94509e-05	chr9:20000001-23000001:0
9	21666948	rs7864407	G	C	50812	0.680009	4.07334e-09	0.496499	0.000563073	8.91697e-07	8.94382e-05	chr9:20000001-23000001:0
9	22158307	rs117914842	C	T	50812	2.10549	4.07334e-09	0.035249	0.000563018	2.36047e-06	0.00013327	chr9:21000001-24000001:0
9	21802631	rs545625466	T	C	50812	-0.377082	4.07334e-09	0.706113	0.000562779	-8.89056e-07	8.93763e-05	chr9:20000001-23000001:0
9	21944818	rs4382559	A	G	50812	0.760068	4.07334e-09	0.447214	0.000562763	8.88918e-07	8.9373e-05	chr9:20000001-23000001:0
9	21558030	rs996442	G	A	50812	-0.947746	6.39887e-08	0.343259	0.000562748	-8.88779e-07	8.93698e-05	chr9:20000001-23000001:0
[truncated: 3,183 more rows]

[truncated: 9 more sheets: STable 5, STable 6, STable 7, STable 8, STable 9, STable 10, STable 11, STable 12, STable 13]
